# Supplementary material for: (5-n-Butyl-10,20-diiso­butyl­porphyrin­ato)nickel(II)
Source: Acta Crystallogr Sect E Struct Rep Online. 2014 Jun 7;70(Pt 7):m251. doi: 10.1107/S1600536814012884 (PMC4120589; doi:10.1107/S1600536814012884)
Supplement: Supplementary file 1 [file e-70-0m251-sup1.cif]

##############################################################################
#                                                                            #
# This CIF contains the data in a paper accepted for publication in          #
# Acta Crystallographica Section E. It conforms to the requirements of       #
# Notes for Authors for Acta Crystallographica Section E, and has been       #
# peer reviewed under the auspices of the IUCr Commission on Journals.       #
#                                                                            #
# Full details of the Crystallographic Information File format               #
# are given in the paper "The Crystallographic Information File (CIF):       #
# a New Standard Archive File for Crystallography" by S. R. Hall, F. H.      #
# Allen and I. D. Brown [Acta Cryst. (1991), A47, 655-685].                  #
#                                                                            #
# The current version of the core CIF dictionary is obtainable from          #
# ftp://ftp.iucr.org/pub/cif_core.dic.                                       #
#                                                                            #
# Software is freely available for graphical display of the structure(s)     #
# in this CIF. For information consult the CIF software page                 #
# http://www.iucr.org/resources/cif/software.                                #
#                                                                            #
# This file may be used for bona fide research purposes within the           #
# scientific community so long as proper attribution is given to the journal # 
# article from which it was obtained.                                        #
#                                                                            #
##############################################################################
data_I
_audit_creation_method     SHELXL-97
_database_code_depnum_ccdc_archive     'CCDC 1006411'
_chemical_name_systematic
;
(5-<i>n</i>-Butyl-10,20-diisobutylporphyrinato)nickel(II)
;
_chemical_name_common     ?
_chemical_formula_moiety     'C32 H36 N4 Ni'
_chemical_formula_sum     'C32 H36 N4 Ni'
_chemical_formula_iupac     '[Ni (C32 H36 N4)]'
_chemical_formula_weight     535.34
_chemical_melting_point     ?
_symmetry_cell_setting     triclinic
_symmetry_space_group_name_H-M     'P -1'
_symmetry_space_group_name_Hall     '-P 1'
loop_
    _symmetry_equiv_pos_as_xyz
    'x, y, z'
    '-x, -y, -z'
_cell_length_a     10.2557(14)
_cell_length_b     11.3234(15)
_cell_length_c     23.220(3)
_cell_angle_alpha     87.474(2)
_cell_angle_beta     81.501(2)
_cell_angle_gamma     89.955(2)
_cell_volume     2664.2(6)
_cell_formula_units_Z     4
_cell_measurement_reflns_used     5659
_cell_measurement_theta_min     5.327
_cell_measurement_theta_max     55.084
_cell_measurement_temperature     90(2)
_exptl_crystal_description     block
_exptl_crystal_colour     red
_exptl_crystal_size_max     0.40
_exptl_crystal_size_mid     0.30
_exptl_crystal_size_min     0.28
_exptl_crystal_density_diffrn     1.335
_exptl_crystal_density_meas     ?
_exptl_crystal_density_method     'not measured'
_exptl_crystal_F_000     1136
_exptl_absorpt_coefficient_mu     0.757
_exptl_absorpt_correction_type     multi-scan
_exptl_absorpt_process_details     '(SADABS; Bruker, 2005)'
_exptl_absorpt_correction_T_min     0.7518
_exptl_absorpt_correction_T_max     0.8161
_exptl_special_details     ?
_diffrn_ambient_temperature     90(2)
_diffrn_radiation_type     MoK\a
_diffrn_radiation_wavelength     0.71073
_diffrn_radiation_source     'sealed tube'
_diffrn_radiation_monochromator     'graphite'
_diffrn_measurement_device_type     'Bruker SMART CCD area-detector'
_diffrn_measurement_method     'phi and omega scans'
_diffrn_detector_area_resol_mean     ?
_diffrn_reflns_number     34414
_diffrn_reflns_av_R_equivalents     0.0353
_diffrn_reflns_av_sigmaI/netI     0.0434
_diffrn_reflns_theta_min     0.89
_diffrn_reflns_theta_max     27.67
_diffrn_reflns_theta_full     27.67
_diffrn_measured_fraction_theta_max     0.990
_diffrn_measured_fraction_theta_full     0.990
_diffrn_reflns_limit_h_min     -13
_diffrn_reflns_limit_h_max     13
_diffrn_reflns_limit_k_min     -14
_diffrn_reflns_limit_k_max     14
_diffrn_reflns_limit_l_min     -30
_diffrn_reflns_limit_l_max     30
_diffrn_standards_number     0
_diffrn_standards_interval_count     ?
_diffrn_standards_interval_time     ?
_diffrn_standards_decay_%     0
_refine_special_details
;
Refinement of <i>F</i>^2^ against ALL reflections. The weighted <i>R</i>-factor
<i>wR</i> and goodness of fit <i>S</i> are based on <i>F</i>^2^, conventional
<i>R</i>-factors <i>R</i> are based on <i>F</i>, with <i>F</i> set to zero for
negative <i>F</i>^2^. The threshold expression of <i>F</i>^2^ >
\s(<i>F</i>^2^) is used only for calculating <i>R</i>-factors(gt) <i>etc</i>.
and is not relevant to the choice of reflections for refinement.
<i>R</i>-factors based on <i>F</i>^2^ are statistically about twice as large
as those based on <i>F</i>, and <i>R</i>- factors based on ALL data will be
even larger. The out carbon atom of the butyl chains shows some degree of
thermal librational movement.
;
_reflns_number_total     12344
_reflns_number_gt     9370
_reflns_threshold_expression     I>2sigma(I)
_refine_ls_structure_factor_coef     Fsqd
_refine_ls_matrix_type     full
_refine_ls_R_factor_all     0.0603
_refine_ls_R_factor_gt     0.0373
_refine_ls_wR_factor_gt     0.0922
_refine_ls_wR_factor_ref     0.1059
_refine_ls_goodness_of_fit_ref     1.037
_refine_ls_restrained_S_all     1.037
_refine_ls_number_reflns     12344
_refine_ls_number_parameters     677
_refine_ls_number_restraints     0
_refine_ls_hydrogen_treatment     constr
_refine_ls_weighting_scheme     calc
_refine_ls_weighting_details
         'calc w=1/[\s^2^(Fo^2^)+(0.0531P)^2^+1.1259P] where P=(Fo^2^+2Fc^2^)/3'
_atom_sites_solution_hydrogens     geom
_atom_sites_solution_primary     direct
_atom_sites_solution_secondary     difmap
_refine_ls_shift/su_max     0.001
_refine_ls_shift/su_mean     0.000
_refine_diff_density_max     0.584
_refine_diff_density_min     -0.470
_refine_ls_extinction_method     none
_refine_ls_extinction_coef     ?
loop_
    _atom_type_symbol
    _atom_type_description
    _atom_type_scat_dispersion_real
    _atom_type_scat_dispersion_imag
    _atom_type_scat_source
    'C' 'C' 0.0033 0.0016
                         'International Tables Vol C Tables 4.2.6.8 and 6.1.1.4'
    'H' 'H' 0.0000 0.0000
                         'International Tables Vol C Tables 4.2.6.8 and 6.1.1.4'
    'N' 'N' 0.0061 0.0033
                         'International Tables Vol C Tables 4.2.6.8 and 6.1.1.4'
    'Ni' 'Ni' 0.3393 1.1124
                         'International Tables Vol C Tables 4.2.6.8 and 6.1.1.4'
_computing_data_collection     'SMART (Bruker, 2005)'
_computing_cell_refinement     'SAINT (Bruker, 2005)'
_computing_data_reduction     'SAINT (Bruker, 2005)'
_computing_structure_solution     'SIR92 (Altomare <i>et al.</i>, 1994)'
_computing_structure_refinement     'SHELXL97 (Sheldrick, 2008)'
_computing_molecular_graphics
      'XP in SHELXTL (Sheldrick, 2008) and Mercury (Macrae <i>et al.</i>, 2006)'
_computing_publication_material     'SHELXTL-Plus (Sheldrick, 2008)'
loop_
    _atom_site_type_symbol
    _atom_site_label
    _atom_site_fract_x
    _atom_site_fract_y
    _atom_site_fract_z
    _atom_site_U_iso_or_equiv
    _atom_site_adp_type
    _atom_site_calc_flag
    _atom_site_refinement_flags
    _atom_site_occupancy
    _atom_site_symmetry_multiplicity
    _atom_site_disorder_assembly
    _atom_site_disorder_group
    Ni Ni1 0.31532(2) 0.93466(2) 0.278602(11) 0.01394(7) Uani d . 1 1 . .
    N N21 0.20303(16) 1.06325(15) 0.26337(7) 0.0155(3) Uani d . 1 1 . .
    N N22 0.38963(16) 0.93563(14) 0.19812(7) 0.0149(3) Uani d . 1 1 . .
    N N23 0.42627(17) 0.80379(15) 0.29343(7) 0.0171(4) Uani d . 1 1 . .
    N N24 0.24418(16) 0.93538(15) 0.35971(7) 0.0167(4) Uani d . 1 1 . .
    C C1 0.1363(2) 1.13695(18) 0.30319(9) 0.0169(4) Uani d . 1 1 . .
    C C2 0.0596(2) 1.2206(2) 0.27413(10) 0.0222(5) Uani d . 1 1 . .
    H H2A 0.0071 1.2822 0.2917 0.027 Uiso calc R 1 1 . .
    C C3 0.0760(2) 1.19549(19) 0.21742(9) 0.0213(5) Uani d . 1 1 . .
    H H3A 0.0340 1.2335 0.1879 0.026 Uiso calc R 1 1 . .
    C C4 0.1687(2) 1.10054(18) 0.20991(9) 0.0173(4) Uani d . 1 1 . .
    C C5 0.2273(2) 1.06158(18) 0.15644(9) 0.0172(4) Uani d . 1 1 . .
    C C6 0.3379(2) 0.98923(18) 0.15189(9) 0.0171(4) Uani d . 1 1 . .
    C C7 0.4241(2) 0.97116(19) 0.09862(9) 0.0213(4) Uani d . 1 1 . .
    H H7A 0.4095 0.9963 0.0605 0.026 Uiso calc R 1 1 . .
    C C8 0.5299(2) 0.9117(2) 0.11266(10) 0.0230(5) Uani d . 1 1 . .
    H H8A 0.6055 0.8904 0.0864 0.028 Uiso calc R 1 1 . .
    C C9 0.5077(2) 0.88651(18) 0.17414(9) 0.0184(4) Uani d . 1 1 . .
    C C10 0.5865(2) 0.81180(18) 0.20397(10) 0.0202(4) Uani d . 1 1 . .
    C C11 0.5393(2) 0.76651(18) 0.25950(10) 0.0196(4) Uani d . 1 1 . .
    C C12 0.5926(2) 0.6651(2) 0.28770(10) 0.0252(5) Uani d . 1 1 . .
    H H12A 0.6718 0.6249 0.2741 0.030 Uiso calc R 1 1 . .
    C C13 0.5091(2) 0.6381(2) 0.33694(10) 0.0252(5) Uani d . 1 1 . .
    H H13A 0.5155 0.5728 0.3635 0.030 Uiso calc R 1 1 . .
    C C14 0.4087(2) 0.72641(18) 0.34176(10) 0.0203(4) Uani d . 1 1 . .
    C C15 0.3205(2) 0.74236(19) 0.39121(9) 0.0217(5) Uani d . 1 1 . .
    H H15A 0.3065 0.6795 0.4200 0.026 Uiso calc R 1 1 . .
    C C16 0.2515(2) 0.84554(19) 0.40095(9) 0.0200(4) Uani d . 1 1 . .
    C C17 0.1902(2) 0.8800(2) 0.45693(10) 0.0252(5) Uani d . 1 1 . .
    H H17A 0.1794 0.8323 0.4920 0.030 Uiso calc R 1 1 . .
    C C18 0.1508(2) 0.9926(2) 0.45073(9) 0.0237(5) Uani d . 1 1 . .
    H H18A 0.1114 1.0406 0.4810 0.028 Uiso calc R 1 1 . .
    C C19 0.1792(2) 1.02699(19) 0.38957(9) 0.0188(4) Uani d . 1 1 . .
    C C20 0.1331(2) 1.12786(19) 0.36344(9) 0.0183(4) Uani d . 1 1 . .
    C C5A 0.1812(2) 1.11047(19) 0.10108(9) 0.0201(4) Uani d . 1 1 . .
    H H5AA 0.0859 1.1279 0.1095 0.024 Uiso calc R 1 1 . .
    H H5AB 0.1930 1.0492 0.0716 0.024 Uiso calc R 1 1 . .
    C C5B 0.2548(2) 1.2228(2) 0.07539(9) 0.0245(5) Uani d . 1 1 . .
    H H5BA 0.2374 1.2861 0.1036 0.029 Uiso calc R 1 1 . .
    H H5BB 0.3507 1.2072 0.0696 0.029 Uiso calc R 1 1 . .
    C C5C 0.2146(3) 1.2659(2) 0.01739(10) 0.0291(5) Uani d . 1 1 . .
    H H5CA 0.2258 1.2008 -0.0099 0.035 Uiso calc R 1 1 . .
    H H5CB 0.1202 1.2874 0.0237 0.035 Uiso calc R 1 1 . .
    C C5D 0.2952(3) 1.3722(2) -0.00990(12) 0.0445(7) Uani d . 1 1 . .
    H H5DA 0.2657 1.3966 -0.0469 0.067 Uiso calc R 1 1 . .
    H H5DB 0.3887 1.3509 -0.0171 0.067 Uiso calc R 1 1 . .
    H H5DC 0.2832 1.4375 0.0167 0.067 Uiso calc R 1 1 . .
    C C10A 0.7199(2) 0.7755(2) 0.17288(10) 0.0238(5) Uani d . 1 1 . .
    H H10A 0.7107 0.7548 0.1327 0.029 Uiso calc R 1 1 . .
    H H10B 0.7495 0.7039 0.1932 0.029 Uiso calc R 1 1 . .
    C C10B 0.8251(2) 0.8721(2) 0.17017(10) 0.0243(5) Uani d . 1 1 . .
    H H10C 0.7920 0.9450 0.1513 0.029 Uiso calc R 1 1 . .
    C C10C 0.8518(3) 0.9024(3) 0.23078(12) 0.0387(6) Uani d . 1 1 . .
    H H10D 0.7710 0.9328 0.2531 0.058 Uiso calc R 1 1 . .
    H H10E 0.9213 0.9627 0.2272 0.058 Uiso calc R 1 1 . .
    H H10F 0.8801 0.8312 0.2510 0.058 Uiso calc R 1 1 . .
    C C10D 0.9512(2) 0.8344(2) 0.13253(11) 0.0321(6) Uani d . 1 1 . .
    H H10G 1.0186 0.8962 0.1314 0.048 Uiso calc R 1 1 . .
    H H10H 0.9334 0.8223 0.0929 0.048 Uiso calc R 1 1 . .
    H H10I 0.9829 0.7605 0.1490 0.048 Uiso calc R 1 1 . .
    C C20A 0.0701(2) 1.2261(2) 0.40013(9) 0.0223(5) Uani d . 1 1 . .
    H H20A 0.0573 1.1980 0.4416 0.027 Uiso calc R 1 1 . .
    H H20B -0.0181 1.2424 0.3892 0.027 Uiso calc R 1 1 . .
    C C20B 0.1496(2) 1.3423(2) 0.39398(10) 0.0252(5) Uani d . 1 1 . .
    H H20C 0.1469 1.3783 0.3541 0.030 Uiso calc R 1 1 . .
    C C20C 0.2933(2) 1.3236(2) 0.40132(13) 0.0377(6) Uani d . 1 1 . .
    H H20D 0.3380 1.4004 0.3996 0.057 Uiso calc R 1 1 . .
    H H20E 0.3364 1.2756 0.3700 0.057 Uiso calc R 1 1 . .
    H H20F 0.2980 1.2829 0.4391 0.057 Uiso calc R 1 1 . .
    C C20D 0.0830(3) 1.4269(2) 0.43839(11) 0.0325(6) Uani d . 1 1 . .
    H H20G -0.0098 1.4361 0.4335 0.049 Uiso calc R 1 1 . .
    H H20H 0.1274 1.5040 0.4323 0.049 Uiso calc R 1 1 . .
    H H20I 0.0886 1.3950 0.4779 0.049 Uiso calc R 1 1 . .
    Ni Ni2 0.80710(2) 0.42660(2) 0.286765(11) 0.01391(7) Uani d . 1 1 . .
    N N25 0.69867(16) 0.30199(15) 0.26770(7) 0.0161(3) Uani d . 1 1 . .
    N N26 0.88415(16) 0.44790(14) 0.20710(7) 0.0156(3) Uani d . 1 1 . .
    N N27 0.91480(17) 0.55279(15) 0.30578(7) 0.0170(4) Uani d . 1 1 . .
    N N28 0.72924(16) 0.40601(15) 0.36676(7) 0.0159(3) Uani d . 1 1 . .
    C C21 0.6345(2) 0.21597(18) 0.30528(9) 0.0178(4) Uani d . 1 1 . .
    C C22 0.5631(2) 0.1380(2) 0.27340(10) 0.0230(5) Uani d . 1 1 . .
    H H22A 0.5135 0.0701 0.2890 0.028 Uiso calc R 1 1 . .
    C C23 0.5797(2) 0.1792(2) 0.21761(10) 0.0233(5) Uani d . 1 1 . .
    H H23A 0.5404 0.1483 0.1869 0.028 Uiso calc R 1 1 . .
    C C24 0.6680(2) 0.27838(18) 0.21314(9) 0.0178(4) Uani d . 1 1 . .
    C C25 0.7264(2) 0.33368(18) 0.16104(9) 0.0179(4) Uani d . 1 1 . .
    C C26 0.8343(2) 0.40864(18) 0.15906(9) 0.0171(4) Uani d . 1 1 . .
    C C27 0.9212(2) 0.44412(19) 0.10688(9) 0.0215(4) Uani d . 1 1 . .
    H H27A 0.9075 0.4318 0.0680 0.026 Uiso calc R 1 1 . .
    C C28 1.0262(2) 0.4983(2) 0.12346(9) 0.0231(5) Uani d . 1 1 . .
    H H28A 1.1021 0.5274 0.0984 0.028 Uiso calc R 1 1 . .
    C C29 1.0023(2) 0.50376(18) 0.18557(9) 0.0179(4) Uani d . 1 1 . .
    C C30 1.0804(2) 0.56742(18) 0.21814(9) 0.0191(4) Uani d . 1 1 . .
    C C31 1.0312(2) 0.59727(18) 0.27420(9) 0.0185(4) Uani d . 1 1 . .
    C C32 1.0819(2) 0.68996(19) 0.30550(10) 0.0231(5) Uani d . 1 1 . .
    H H32A 1.1620 0.7326 0.2941 0.028 Uiso calc R 1 1 . .
    C C33 0.9949(2) 0.70478(19) 0.35376(10) 0.0232(5) Uani d . 1 1 . .
    H H33A 0.9997 0.7625 0.3818 0.028 Uiso calc R 1 1 . .
    C C34 0.8936(2) 0.61787(18) 0.35511(9) 0.0195(4) Uani d . 1 1 . .
    C C35 0.7992(2) 0.59113(19) 0.40261(9) 0.0201(4) Uani d . 1 1 . .
    H H35A 0.7825 0.6470 0.4321 0.024 Uiso calc R 1 1 . .
    C C36 0.7282(2) 0.48733(19) 0.40918(9) 0.0191(4) Uani d . 1 1 . .
    C C37 0.6564(2) 0.4413(2) 0.46314(9) 0.0229(5) Uani d . 1 1 . .
    H H37A 0.6380 0.4819 0.4983 0.028 Uiso calc R 1 1 . .
    C C38 0.6200(2) 0.3299(2) 0.45469(9) 0.0230(5) Uani d . 1 1 . .
    H H38A 0.5748 0.2760 0.4833 0.028 Uiso calc R 1 1 . .
    C C39 0.6624(2) 0.30757(19) 0.39415(9) 0.0182(4) Uani d . 1 1 . .
    C C40 0.6267(2) 0.20995(19) 0.36567(9) 0.0191(4) Uani d . 1 1 . .
    C C25A 0.6851(2) 0.29766(19) 0.10455(9) 0.0215(5) Uani d . 1 1 . .
    H H25A 0.6994 0.3650 0.0756 0.026 Uiso calc R 1 1 . .
    H H25B 0.5897 0.2787 0.1112 0.026 Uiso calc R 1 1 . .
    C C25B 0.7613(3) 0.1905(2) 0.07968(10) 0.0288(5) Uani d . 1 1 . .
    H H25C 0.8568 0.2089 0.0741 0.035 Uiso calc R 1 1 . .
    H H25D 0.7451 0.1229 0.1083 0.035 Uiso calc R 1 1 . .
    C C25C 0.7236(3) 0.1542(2) 0.02160(10) 0.0322(6) Uani d . 1 1 . .
    H H25E 0.7686 0.0793 0.0107 0.039 Uiso calc R 1 1 . .
    H H25F 0.6274 0.1391 0.0268 0.039 Uiso calc R 1 1 . .
    C C25D 0.7587(3) 0.2455(2) -0.02770(11) 0.0361(6) Uani d . 1 1 . .
    H H25G 0.7413 0.2131 -0.0643 0.054 Uiso calc R 1 1 . .
    H H25H 0.8523 0.2663 -0.0309 0.054 Uiso calc R 1 1 . .
    H H25I 0.7052 0.3164 -0.0198 0.054 Uiso calc R 1 1 . .
    C C30A 1.2157(2) 0.60893(19) 0.18913(10) 0.0229(5) Uani d . 1 1 . .
    H H30A 1.2502 0.6669 0.2139 0.027 Uiso calc R 1 1 . .
    H H30B 1.2074 0.6497 0.1513 0.027 Uiso calc R 1 1 . .
    C C30B 1.3145(2) 0.5075(2) 0.17884(10) 0.0244(5) Uani d . 1 1 . .
    H H30C 1.2753 0.4475 0.1560 0.029 Uiso calc R 1 1 . .
    C C30C 1.4416(2) 0.5535(2) 0.14223(11) 0.0319(6) Uani d . 1 1 . .
    H H30D 1.4216 0.5897 0.1055 0.048 Uiso calc R 1 1 . .
    H H30E 1.5027 0.4877 0.1340 0.048 Uiso calc R 1 1 . .
    H H30F 1.4821 0.6126 0.1637 0.048 Uiso calc R 1 1 . .
    C C30D 1.3408(3) 0.4469(2) 0.23549(12) 0.0364(6) Uani d . 1 1 . .
    H H30G 1.2589 0.4113 0.2560 0.055 Uiso calc R 1 1 . .
    H H30H 1.3735 0.5051 0.2600 0.055 Uiso calc R 1 1 . .
    H H30I 1.4070 0.3851 0.2271 0.055 Uiso calc R 1 1 . .
    C C40A 0.5723(2) 0.09968(19) 0.40010(9) 0.0216(5) Uani d . 1 1 . .
    H H40A 0.4814 0.0860 0.3922 0.026 Uiso calc R 1 1 . .
    H H40B 0.5673 0.1135 0.4422 0.026 Uiso calc R 1 1 . .
    C C40B 0.6534(2) -0.0122(2) 0.38638(10) 0.0238(5) Uani d . 1 1 . .
    H H40C 0.6361 -0.0393 0.3478 0.029 Uiso calc R 1 1 . .
    C C40C 0.8014(2) 0.0077(2) 0.38293(10) 0.0270(5) Uani d . 1 1 . .
    H H40D 0.8314 0.0663 0.3514 0.040 Uiso calc R 1 1 . .
    H H40E 0.8477 -0.0670 0.3751 0.040 Uiso calc R 1 1 . .
    H H40F 0.8203 0.0366 0.4200 0.040 Uiso calc R 1 1 . .
    C C40D 0.6058(2) -0.1096(2) 0.43290(11) 0.0295(5) Uani d . 1 1 . .
    H H40G 0.5097 -0.1170 0.4369 0.044 Uiso calc R 1 1 . .
    H H40H 0.6312 -0.0891 0.4703 0.044 Uiso calc R 1 1 . .
    H H40I 0.6463 -0.1850 0.4212 0.044 Uiso calc R 1 1 . .
loop_
    _atom_site_aniso_label
    _atom_site_aniso_U_11
    _atom_site_aniso_U_22
    _atom_site_aniso_U_33
    _atom_site_aniso_U_12
    _atom_site_aniso_U_13
    _atom_site_aniso_U_23
    Ni1 0.01368(13) 0.01396(13) 0.01492(13) 0.00002(10) -0.00454(10)
                                                                    -0.00064(10)
    N21 0.0155(8) 0.0169(8) 0.0147(8) 0.0000(7) -0.0038(7) -0.0014(7)
    N22 0.0138(8) 0.0135(8) 0.0178(8) -0.0006(6) -0.0033(7) -0.0019(7)
    N23 0.0169(9) 0.0161(8) 0.0196(9) -0.0001(7) -0.0068(7) -0.0005(7)
    N24 0.0157(8) 0.0185(9) 0.0166(8) -0.0013(7) -0.0053(7) 0.0007(7)
    C1 0.0152(10) 0.0182(10) 0.0172(10) -0.0003(8) -0.0021(8) -0.0013(8)
    C2 0.0209(11) 0.0239(11) 0.0222(11) 0.0062(9) -0.0042(9) -0.0026(9)
    C3 0.0213(11) 0.0240(11) 0.0199(11) 0.0045(9) -0.0078(9) 0.0009(9)
    C4 0.0158(10) 0.0187(10) 0.0181(10) -0.0003(8) -0.0051(8) -0.0013(8)
    C5 0.0177(10) 0.0175(10) 0.0171(10) -0.0035(8) -0.0049(8) -0.0001(8)
    C6 0.0197(10) 0.0164(10) 0.0161(10) -0.0031(8) -0.0047(8) -0.0027(8)
    C7 0.0233(11) 0.0251(11) 0.0160(10) 0.0005(9) -0.0031(8) -0.0035(9)
    C8 0.0204(11) 0.0244(11) 0.0234(11) 0.0000(9) 0.0010(9) -0.0054(9)
    C9 0.0171(10) 0.0167(10) 0.0214(10) -0.0018(8) -0.0018(8) -0.0043(8)
    C10 0.0170(10) 0.0166(10) 0.0281(12) 0.0002(8) -0.0054(9) -0.0057(9)
    C11 0.0159(10) 0.0172(10) 0.0273(11) 0.0002(8) -0.0080(8) -0.0039(9)
    C12 0.0201(11) 0.0225(11) 0.0350(13) 0.0044(9) -0.0107(10) -0.0019(10)
    C13 0.0285(12) 0.0189(11) 0.0305(12) 0.0014(9) -0.0124(10) 0.0023(9)
    C14 0.0214(11) 0.0170(10) 0.0249(11) -0.0013(8) -0.0124(9) 0.0015(9)
    C15 0.0250(11) 0.0203(11) 0.0214(11) -0.0057(9) -0.0103(9) 0.0061(9)
    C16 0.0200(11) 0.0236(11) 0.0174(10) -0.0051(9) -0.0072(8) 0.0030(8)
    C17 0.0248(12) 0.0323(13) 0.0185(11) -0.0040(10) -0.0045(9) 0.0042(9)
    C18 0.0218(11) 0.0318(13) 0.0176(11) -0.0024(9) -0.0026(9) -0.0009(9)
    C19 0.0167(10) 0.0240(11) 0.0159(10) -0.0047(8) -0.0034(8) -0.0018(8)
    C20 0.0154(10) 0.0223(11) 0.0172(10) -0.0013(8) -0.0015(8) -0.0026(8)
    C5A 0.0227(11) 0.0238(11) 0.0149(10) 0.0013(9) -0.0059(8) -0.0014(8)
    C5B 0.0323(13) 0.0225(11) 0.0191(11) 0.0000(10) -0.0054(9) 0.0010(9)
    C5C 0.0358(13) 0.0311(13) 0.0195(11) 0.0086(11) -0.0021(10) 0.0028(10)
    C5D 0.064(2) 0.0369(15) 0.0287(14) 0.0055(14) 0.0025(13) 0.0106(12)
    C10A 0.0184(11) 0.0229(11) 0.0298(12) 0.0037(9) -0.0016(9) -0.0036(9)
    C10B 0.0195(11) 0.0220(11) 0.0303(12) 0.0015(9) -0.0011(9) 0.0016(9)
    C10C 0.0239(13) 0.0538(17) 0.0392(15) -0.0107(12) -0.0042(11) -0.0125(13)
    C10D 0.0231(12) 0.0343(14) 0.0364(14) -0.0018(10) 0.0037(10) -0.0001(11)
    C20A 0.0204(11) 0.0286(12) 0.0176(10) 0.0036(9) -0.0006(8) -0.0046(9)
    C20B 0.0267(12) 0.0270(12) 0.0223(11) 0.0047(10) -0.0042(9) -0.0054(9)
    C20C 0.0276(13) 0.0355(14) 0.0513(17) 0.0021(11) -0.0066(12) -0.0153(13)
    C20D 0.0346(14) 0.0338(14) 0.0322(13) 0.0092(11) -0.0117(11) -0.0116(11)
    Ni2 0.01358(13) 0.01427(13) 0.01468(13) -0.00048(10) -0.00432(10)
                                                                    -0.00196(10)
    N25 0.0145(8) 0.0184(9) 0.0159(8) -0.0016(7) -0.0032(7) -0.0024(7)
    N26 0.0162(8) 0.0136(8) 0.0180(8) 0.0005(7) -0.0052(7) -0.0010(7)
    N27 0.0171(9) 0.0164(8) 0.0186(9) 0.0012(7) -0.0059(7) -0.0022(7)
    N28 0.0145(8) 0.0177(8) 0.0161(8) 0.0027(7) -0.0043(7) -0.0015(7)
    C21 0.0160(10) 0.0164(10) 0.0213(10) -0.0012(8) -0.0031(8) -0.0011(8)
    C22 0.0231(11) 0.0234(11) 0.0235(11) -0.0084(9) -0.0070(9) 0.0002(9)
    C23 0.0238(11) 0.0244(11) 0.0235(11) -0.0054(9) -0.0088(9) -0.0027(9)
    C24 0.0170(10) 0.0193(10) 0.0183(10) 0.0003(8) -0.0060(8) -0.0022(8)
    C25 0.0197(10) 0.0174(10) 0.0177(10) 0.0034(8) -0.0059(8) -0.0015(8)
    C26 0.0184(10) 0.0169(10) 0.0166(10) 0.0021(8) -0.0051(8) 0.0007(8)
    C27 0.0235(11) 0.0246(11) 0.0164(10) 0.0005(9) -0.0031(8) -0.0005(9)
    C28 0.0236(11) 0.0250(11) 0.0198(11) -0.0003(9) -0.0007(9) 0.0006(9)
    C29 0.0179(10) 0.0154(10) 0.0202(10) 0.0010(8) -0.0028(8) -0.0012(8)
    C30 0.0180(10) 0.0147(10) 0.0248(11) 0.0001(8) -0.0047(8) 0.0022(8)
    C31 0.0162(10) 0.0155(10) 0.0249(11) 0.0012(8) -0.0070(8) 0.0008(8)
    C32 0.0206(11) 0.0205(11) 0.0298(12) -0.0032(9) -0.0090(9) -0.0011(9)
    C33 0.0251(12) 0.0201(11) 0.0266(12) -0.0006(9) -0.0097(9) -0.0057(9)
    C34 0.0221(11) 0.0177(10) 0.0213(11) 0.0035(8) -0.0103(8) -0.0039(8)
    C35 0.0222(11) 0.0209(11) 0.0193(10) 0.0043(9) -0.0085(8) -0.0065(8)
    C36 0.0184(10) 0.0243(11) 0.0164(10) 0.0047(8) -0.0075(8) -0.0030(8)
    C37 0.0218(11) 0.0323(12) 0.0154(10) 0.0048(9) -0.0037(8) -0.0048(9)
    C38 0.0215(11) 0.0298(12) 0.0178(10) 0.0006(9) -0.0036(8) 0.0005(9)
    C39 0.0157(10) 0.0228(11) 0.0164(10) 0.0017(8) -0.0035(8) 0.0014(8)
    C40 0.0147(10) 0.0217(11) 0.0206(10) -0.0004(8) -0.0019(8) 0.0010(8)
    C25A 0.0273(12) 0.0214(11) 0.0176(10) -0.0017(9) -0.0101(9) -0.0004(8)
    C25B 0.0447(15) 0.0232(12) 0.0200(11) 0.0010(10) -0.0091(10) -0.0032(9)
    C25C 0.0491(16) 0.0284(13) 0.0191(11) -0.0073(11) -0.0038(11) -0.0048(10)
    C25D 0.0497(17) 0.0375(15) 0.0196(12) -0.0100(12) 0.0005(11) -0.0025(10)
    C30A 0.0197(11) 0.0218(11) 0.0267(12) -0.0042(9) -0.0021(9) -0.0006(9)
    C30B 0.0196(11) 0.0245(11) 0.0284(12) -0.0030(9) -0.0004(9) -0.0040(9)
    C30C 0.0226(12) 0.0337(14) 0.0375(14) -0.0016(10) 0.0029(10) -0.0042(11)
    C30D 0.0265(13) 0.0418(15) 0.0398(15) 0.0041(11) -0.0038(11) 0.0073(12)
    C40A 0.0216(11) 0.0226(11) 0.0193(10) -0.0041(9) -0.0002(8) 0.0024(9)
    C40B 0.0268(12) 0.0243(11) 0.0208(11) -0.0028(9) -0.0042(9) -0.0025(9)
    C40C 0.0260(12) 0.0279(12) 0.0271(12) 0.0012(10) -0.0043(9) 0.0000(10)
    C40D 0.0323(13) 0.0241(12) 0.0318(13) -0.0045(10) -0.0050(10) 0.0040(10)
_geom_special_details
;
All e.s.d.'s (except the e.s.d. in the dihedral angle between two l.s. planes)
are estimated using the full covariance matrix. The cell e.s.d.'s are taken
into account individually in the estimation of e.s.d.'s in distances, angles
and torsion angles; correlations between e.s.d.'s in cell parameters are only
used when they are defined by crystal symmetry. An approximate (isotropic)
treatment of cell e.s.d.'s is used for estimating e.s.d.'s involving l.s.
planes.
;
loop_
    _geom_bond_atom_site_label_1
    _geom_bond_atom_site_label_2
    _geom_bond_site_symmetry_2
    _geom_bond_distance
    _geom_bond_publ_flag
    Ni1 N21 . 1.9089(17) ?
    Ni1 N22 . 1.9107(17) ?
    Ni1 N24 . 1.9170(17) ?
    Ni1 N23 . 1.9176(17) ?
    N21 C1 . 1.378(3) ?
    N21 C4 . 1.388(3) ?
    N22 C6 . 1.383(3) ?
    N22 C9 . 1.383(3) ?
    N23 C11 . 1.379(3) ?
    N23 C14 . 1.383(3) ?
    N24 C16 . 1.376(3) ?
    N24 C19 . 1.388(3) ?
    C1 C20 . 1.394(3) ?
    C1 C2 . 1.439(3) ?
    C2 C3 . 1.346(3) ?
    C2 H2A . 0.9500 ?
    C3 C4 . 1.434(3) ?
    C3 H3A . 0.9500 ?
    C4 C5 . 1.387(3) ?
    C5 C6 . 1.392(3) ?
    C5 C5A . 1.516(3) ?
    C6 C7 . 1.433(3) ?
    C7 C8 . 1.350(3) ?
    C7 H7A . 0.9500 ?
    C8 C9 . 1.428(3) ?
    C8 H8A . 0.9500 ?
    C9 C10 . 1.400(3) ?
    C10 C11 . 1.385(3) ?
    C10 C10A . 1.515(3) ?
    C11 C12 . 1.444(3) ?
    C12 C13 . 1.347(3) ?
    C12 H12A . 0.9500 ?
    C13 C14 . 1.430(3) ?
    C13 H13A . 0.9500 ?
    C14 C15 . 1.371(3) ?
    C15 C16 . 1.376(3) ?
    C15 H15A . 0.9500 ?
    C16 C17 . 1.428(3) ?
    C17 C18 . 1.345(3) ?
    C17 H17A . 0.9500 ?
    C18 C19 . 1.443(3) ?
    C18 H18A . 0.9500 ?
    C19 C20 . 1.385(3) ?
    C20 C20A . 1.516(3) ?
    C5A C5B . 1.531(3) ?
    C5A H5AA . 0.9900 ?
    C5A H5AB . 0.9900 ?
    C5B C5C . 1.525(3) ?
    C5B H5BA . 0.9900 ?
    C5B H5BB . 0.9900 ?
    C5C C5D . 1.520(4) ?
    C5C H5CA . 0.9900 ?
    C5C H5CB . 0.9900 ?
    C5D H5DA . 0.9800 ?
    C5D H5DB . 0.9800 ?
    C5D H5DC . 0.9800 ?
    C10A C10B . 1.531(3) ?
    C10A H10A . 0.9900 ?
    C10A H10B . 0.9900 ?
    C10B C10D . 1.522(3) ?
    C10B C10C . 1.526(3) ?
    C10B H10C . 1.0000 ?
    C10C H10D . 0.9800 ?
    C10C H10E . 0.9800 ?
    C10C H10F . 0.9800 ?
    C10D H10G . 0.9800 ?
    C10D H10H . 0.9800 ?
    C10D H10I . 0.9800 ?
    C20A C20B . 1.538(3) ?
    C20A H20A . 0.9900 ?
    C20A H20B . 0.9900 ?
    C20B C20D . 1.525(3) ?
    C20B C20C . 1.522(3) ?
    C20B H20C . 1.0000 ?
    C20C H20D . 0.9800 ?
    C20C H20E . 0.9800 ?
    C20C H20F . 0.9800 ?
    C20D H20G . 0.9800 ?
    C20D H20H . 0.9800 ?
    C20D H20I . 0.9800 ?
    Ni2 N25 . 1.9044(17) ?
    Ni2 N26 . 1.9062(17) ?
    Ni2 N27 . 1.9128(17) ?
    Ni2 N28 . 1.9147(17) ?
    N25 C21 . 1.378(3) ?
    N25 C24 . 1.387(3) ?
    N26 C29 . 1.383(3) ?
    N26 C26 . 1.384(3) ?
    N27 C34 . 1.379(3) ?
    N27 C31 . 1.388(3) ?
    N28 C36 . 1.377(3) ?
    N28 C39 . 1.388(3) ?
    C21 C40 . 1.391(3) ?
    C21 C22 . 1.443(3) ?
    C22 C23 . 1.344(3) ?
    C22 H22A . 0.9500 ?
    C23 C24 . 1.434(3) ?
    C23 H23A . 0.9500 ?
    C24 C25 . 1.391(3) ?
    C25 C26 . 1.389(3) ?
    C25 C25A . 1.510(3) ?
    C26 C27 . 1.436(3) ?
    C27 C28 . 1.352(3) ?
    C27 H27A . 0.9500 ?
    C28 C29 . 1.431(3) ?
    C28 H28A . 0.9500 ?
    C29 C30 . 1.400(3) ?
    C30 C31 . 1.381(3) ?
    C30 C30A . 1.515(3) ?
    C31 C32 . 1.442(3) ?
    C32 C33 . 1.342(3) ?
    C32 H32A . 0.9500 ?
    C33 C34 . 1.427(3) ?
    C33 H33A . 0.9500 ?
    C34 C35 . 1.379(3) ?
    C35 C36 . 1.374(3) ?
    C35 H35A . 0.9500 ?
    C36 C37 . 1.433(3) ?
    C37 C38 . 1.347(3) ?
    C37 H37A . 0.9500 ?
    C38 C39 . 1.442(3) ?
    C38 H38A . 0.9500 ?
    C39 C40 . 1.389(3) ?
    C40 C40A . 1.513(3) ?
    C25A C25B . 1.531(3) ?
    C25A H25A . 0.9900 ?
    C25A H25B . 0.9900 ?
    C25B C25C . 1.530(3) ?
    C25B H25C . 0.9900 ?
    C25B H25D . 0.9900 ?
    C25C C25D . 1.511(3) ?
    C25C H25E . 0.9900 ?
    C25C H25F . 0.9900 ?
    C25D H25G . 0.9800 ?
    C25D H25H . 0.9800 ?
    C25D H25I . 0.9800 ?
    C30A C30B . 1.535(3) ?
    C30A H30A . 0.9900 ?
    C30A H30B . 0.9900 ?
    C30B C30D . 1.516(3) ?
    C30B C30C . 1.526(3) ?
    C30B H30C . 1.0000 ?
    C30C H30D . 0.9800 ?
    C30C H30E . 0.9800 ?
    C30C H30F . 0.9800 ?
    C30D H30G . 0.9800 ?
    C30D H30H . 0.9800 ?
    C30D H30I . 0.9800 ?
    C40A C40B . 1.535(3) ?
    C40A H40A . 0.9900 ?
    C40A H40B . 0.9900 ?
    C40B C40C . 1.525(3) ?
    C40B C40D . 1.537(3) ?
    C40B H40C . 1.0000 ?
    C40C H40D . 0.9800 ?
    C40C H40E . 0.9800 ?
    C40C H40F . 0.9800 ?
    C40D H40G . 0.9800 ?
    C40D H40H . 0.9800 ?
    C40D H40I . 0.9800 ?
loop_
    _geom_angle_atom_site_label_1
    _geom_angle_atom_site_label_2
    _geom_angle_atom_site_label_3
    _geom_angle_site_symmetry_1
    _geom_angle_site_symmetry_3
    _geom_angle
    _geom_angle_publ_flag
    N21 Ni1 N22 . . 90.66(7) ?
    N21 Ni1 N24 . . 89.63(7) ?
    N22 Ni1 N24 . . 178.74(7) ?
    N21 Ni1 N23 . . 179.09(7) ?
    N22 Ni1 N23 . . 89.17(7) ?
    N24 Ni1 N23 . . 90.56(7) ?
    C1 N21 C4 . . 105.34(16) ?
    C1 N21 Ni1 . . 127.44(14) ?
    C4 N21 Ni1 . . 127.21(14) ?
    C6 N22 C9 . . 105.75(17) ?
    C6 N22 Ni1 . . 126.81(14) ?
    C9 N22 Ni1 . . 127.41(14) ?
    C11 N23 C14 . . 105.22(17) ?
    C11 N23 Ni1 . . 128.42(14) ?
    C14 N23 Ni1 . . 126.36(15) ?
    C16 N24 C19 . . 105.63(17) ?
    C16 N24 Ni1 . . 126.66(15) ?
    C19 N24 Ni1 . . 127.67(14) ?
    N21 C1 C20 . . 126.08(19) ?
    N21 C1 C2 . . 110.00(18) ?
    C20 C1 C2 . . 123.73(19) ?
    C3 C2 C1 . . 107.32(19) ?
    C3 C2 H2A . . 126.3 ?
    C1 C2 H2A . . 126.3 ?
    C2 C3 C4 . . 107.20(19) ?
    C2 C3 H3A . . 126.4 ?
    C4 C3 H3A . . 126.4 ?
    C5 C4 N21 . . 124.80(19) ?
    C5 C4 C3 . . 124.75(19) ?
    N21 C4 C3 . . 110.02(18) ?
    C4 C5 C6 . . 121.28(19) ?
    C4 C5 C5A . . 119.47(19) ?
    C6 C5 C5A . . 118.81(19) ?
    N22 C6 C5 . . 125.59(19) ?
    N22 C6 C7 . . 109.69(18) ?
    C5 C6 C7 . . 124.32(19) ?
    C8 C7 C6 . . 107.20(19) ?
    C8 C7 H7A . . 126.4 ?
    C6 C7 H7A . . 126.4 ?
    C7 C8 C9 . . 107.54(19) ?
    C7 C8 H8A . . 126.2 ?
    C9 C8 H8A . . 126.2 ?
    N22 C9 C10 . . 125.45(19) ?
    N22 C9 C8 . . 109.73(18) ?
    C10 C9 C8 . . 124.4(2) ?
    C11 C10 C9 . . 120.3(2) ?
    C11 C10 C10A . . 120.88(19) ?
    C9 C10 C10A . . 118.7(2) ?
    N23 C11 C10 . . 124.79(19) ?
    N23 C11 C12 . . 109.91(19) ?
    C10 C11 C12 . . 125.0(2) ?
    C13 C12 C11 . . 107.1(2) ?
    C13 C12 H12A . . 126.4 ?
    C11 C12 H12A . . 126.4 ?
    C12 C13 C14 . . 107.1(2) ?
    C12 C13 H13A . . 126.5 ?
    C14 C13 H13A . . 126.5 ?
    C15 C14 N23 . . 124.62(19) ?
    C15 C14 C13 . . 124.2(2) ?
    N23 C14 C13 . . 110.51(19) ?
    C14 C15 C16 . . 122.8(2) ?
    C14 C15 H15A . . 118.6 ?
    C16 C15 H15A . . 118.6 ?
    C15 C16 N24 . . 124.9(2) ?
    C15 C16 C17 . . 124.3(2) ?
    N24 C16 C17 . . 110.40(19) ?
    C18 C17 C16 . . 107.3(2) ?
    C18 C17 H17A . . 126.4 ?
    C16 C17 H17A . . 126.4 ?
    C17 C18 C19 . . 107.4(2) ?
    C17 C18 H18A . . 126.3 ?
    C19 C18 H18A . . 126.3 ?
    C20 C19 N24 . . 124.78(19) ?
    C20 C19 C18 . . 125.5(2) ?
    N24 C19 C18 . . 109.19(19) ?
    C19 C20 C1 . . 120.25(19) ?
    C19 C20 C20A . . 120.60(19) ?
    C1 C20 C20A . . 119.02(19) ?
    C5 C5A C5B . . 113.49(18) ?
    C5 C5A H5AA . . 108.9 ?
    C5B C5A H5AA . . 108.9 ?
    C5 C5A H5AB . . 108.9 ?
    C5B C5A H5AB . . 108.9 ?
    H5AA C5A H5AB . . 107.7 ?
    C5C C5B C5A . . 112.96(19) ?
    C5C C5B H5BA . . 109.0 ?
    C5A C5B H5BA . . 109.0 ?
    C5C C5B H5BB . . 109.0 ?
    C5A C5B H5BB . . 109.0 ?
    H5BA C5B H5BB . . 107.8 ?
    C5D C5C C5B . . 112.5(2) ?
    C5D C5C H5CA . . 109.1 ?
    C5B C5C H5CA . . 109.1 ?
    C5D C5C H5CB . . 109.1 ?
    C5B C5C H5CB . . 109.1 ?
    H5CA C5C H5CB . . 107.8 ?
    C5C C5D H5DA . . 109.5 ?
    C5C C5D H5DB . . 109.5 ?
    H5DA C5D H5DB . . 109.5 ?
    C5C C5D H5DC . . 109.5 ?
    H5DA C5D H5DC . . 109.5 ?
    H5DB C5D H5DC . . 109.5 ?
    C10 C10A C10B . . 113.14(18) ?
    C10 C10A H10A . . 109.0 ?
    C10B C10A H10A . . 109.0 ?
    C10 C10A H10B . . 109.0 ?
    C10B C10A H10B . . 109.0 ?
    H10A C10A H10B . . 107.8 ?
    C10D C10B C10C . . 110.9(2) ?
    C10D C10B C10A . . 109.87(19) ?
    C10C C10B C10A . . 111.9(2) ?
    C10D C10B H10C . . 108.0 ?
    C10C C10B H10C . . 108.0 ?
    C10A C10B H10C . . 108.0 ?
    C10B C10C H10D . . 109.5 ?
    C10B C10C H10E . . 109.5 ?
    H10D C10C H10E . . 109.5 ?
    C10B C10C H10F . . 109.5 ?
    H10D C10C H10F . . 109.5 ?
    H10E C10C H10F . . 109.5 ?
    C10B C10D H10G . . 109.5 ?
    C10B C10D H10H . . 109.5 ?
    H10G C10D H10H . . 109.5 ?
    C10B C10D H10I . . 109.5 ?
    H10G C10D H10I . . 109.5 ?
    H10H C10D H10I . . 109.5 ?
    C20 C20A C20B . . 114.66(18) ?
    C20 C20A H20A . . 108.6 ?
    C20B C20A H20A . . 108.6 ?
    C20 C20A H20B . . 108.6 ?
    C20B C20A H20B . . 108.6 ?
    H20A C20A H20B . . 107.6 ?
    C20D C20B C20C . . 110.9(2) ?
    C20D C20B C20A . . 108.64(19) ?
    C20C C20B C20A . . 112.7(2) ?
    C20D C20B H20C . . 108.2 ?
    C20C C20B H20C . . 108.2 ?
    C20A C20B H20C . . 108.2 ?
    C20B C20C H20D . . 109.5 ?
    C20B C20C H20E . . 109.5 ?
    H20D C20C H20E . . 109.5 ?
    C20B C20C H20F . . 109.5 ?
    H20D C20C H20F . . 109.5 ?
    H20E C20C H20F . . 109.5 ?
    C20B C20D H20G . . 109.5 ?
    C20B C20D H20H . . 109.5 ?
    H20G C20D H20H . . 109.5 ?
    C20B C20D H20I . . 109.5 ?
    H20G C20D H20I . . 109.5 ?
    H20H C20D H20I . . 109.5 ?
    N25 Ni2 N26 . . 90.61(7) ?
    N25 Ni2 N27 . . 179.48(7) ?
    N26 Ni2 N27 . . 89.38(7) ?
    N25 Ni2 N28 . . 89.50(7) ?
    N26 Ni2 N28 . . 179.69(7) ?
    N27 Ni2 N28 . . 90.51(7) ?
    C21 N25 C24 . . 105.49(17) ?
    C21 N25 Ni2 . . 127.18(14) ?
    C24 N25 Ni2 . . 127.32(14) ?
    C29 N26 C26 . . 105.99(17) ?
    C29 N26 Ni2 . . 127.06(14) ?
    C26 N26 Ni2 . . 126.95(14) ?
    C34 N27 C31 . . 105.14(17) ?
    C34 N27 Ni2 . . 126.75(14) ?
    C31 N27 Ni2 . . 128.11(14) ?
    C36 N28 C39 . . 105.69(17) ?
    C36 N28 Ni2 . . 126.53(14) ?
    C39 N28 Ni2 . . 127.79(14) ?
    N25 C21 C40 . . 126.20(19) ?
    N25 C21 C22 . . 109.76(18) ?
    C40 C21 C22 . . 123.74(19) ?
    C23 C22 C21 . . 107.39(19) ?
    C23 C22 H22A . . 126.3 ?
    C21 C22 H22A . . 126.3 ?
    C22 C23 C24 . . 107.22(19) ?
    C22 C23 H23A . . 126.4 ?
    C24 C23 H23A . . 126.4 ?
    N25 C24 C25 . . 124.76(19) ?
    N25 C24 C23 . . 110.01(18) ?
    C25 C24 C23 . . 124.82(19) ?
    C26 C25 C24 . . 121.27(19) ?
    C26 C25 C25A . . 118.97(19) ?
    C24 C25 C25A . . 119.13(19) ?
    N26 C26 C25 . . 125.34(19) ?
    N26 C26 C27 . . 109.56(18) ?
    C25 C26 C27 . . 124.62(19) ?
    C28 C27 C26 . . 107.15(19) ?
    C28 C27 H27A . . 126.4 ?
    C26 C27 H27A . . 126.4 ?
    C27 C28 C29 . . 107.59(19) ?
    C27 C28 H28A . . 126.2 ?
    C29 C28 H28A . . 126.2 ?
    N26 C29 C30 . . 125.74(19) ?
    N26 C29 C28 . . 109.59(18) ?
    C30 C29 C28 . . 124.3(2) ?
    C31 C30 C29 . . 120.24(19) ?
    C31 C30 C30A . . 121.19(19) ?
    C29 C30 C30A . . 118.46(19) ?
    C30 C31 N27 . . 124.45(19) ?
    C30 C31 C32 . . 125.4(2) ?
    N27 C31 C32 . . 109.63(19) ?
    C33 C32 C31 . . 107.2(2) ?
    C33 C32 H32A . . 126.4 ?
    C31 C32 H32A . . 126.4 ?
    C32 C33 C34 . . 107.4(2) ?
    C32 C33 H33A . . 126.3 ?
    C34 C33 H33A . . 126.3 ?
    C35 C34 N27 . . 124.3(2) ?
    C35 C34 C33 . . 124.6(2) ?
    N27 C34 C33 . . 110.51(19) ?
    C36 C35 C34 . . 123.0(2) ?
    C36 C35 H35A . . 118.5 ?
    C34 C35 H35A . . 118.5 ?
    C35 C36 N28 . . 124.67(19) ?
    C35 C36 C37 . . 124.7(2) ?
    N28 C36 C37 . . 110.19(19) ?
    C38 C37 C36 . . 107.3(2) ?
    C38 C37 H37A . . 126.3 ?
    C36 C37 H37A . . 126.3 ?
    C37 C38 C39 . . 107.28(19) ?
    C37 C38 H38A . . 126.4 ?
    C39 C38 H38A . . 126.4 ?
    N28 C39 C40 . . 124.70(19) ?
    N28 C39 C38 . . 109.42(18) ?
    C40 C39 C38 . . 125.3(2) ?
    C21 C40 C39 . . 119.68(19) ?
    C21 C40 C40A . . 119.78(19) ?
    C39 C40 C40A . . 120.45(19) ?
    C25 C25A C25B . . 112.54(18) ?
    C25 C25A H25A . . 109.1 ?
    C25B C25A H25A . . 109.1 ?
    C25 C25A H25B . . 109.1 ?
    C25B C25A H25B . . 109.1 ?
    H25A C25A H25B . . 107.8 ?
    C25C C25B C25A . . 113.5(2) ?
    C25C C25B H25C . . 108.9 ?
    C25A C25B H25C . . 108.9 ?
    C25C C25B H25D . . 108.9 ?
    C25A C25B H25D . . 108.9 ?
    H25C C25B H25D . . 107.7 ?
    C25D C25C C25B . . 113.8(2) ?
    C25D C25C H25E . . 108.8 ?
    C25B C25C H25E . . 108.8 ?
    C25D C25C H25F . . 108.8 ?
    C25B C25C H25F . . 108.8 ?
    H25E C25C H25F . . 107.7 ?
    C25C C25D H25G . . 109.5 ?
    C25C C25D H25H . . 109.5 ?
    H25G C25D H25H . . 109.5 ?
    C25C C25D H25I . . 109.5 ?
    H25G C25D H25I . . 109.5 ?
    H25H C25D H25I . . 109.5 ?
    C30 C30A C30B . . 112.90(18) ?
    C30 C30A H30A . . 109.0 ?
    C30B C30A H30A . . 109.0 ?
    C30 C30A H30B . . 109.0 ?
    C30B C30A H30B . . 109.0 ?
    H30A C30A H30B . . 107.8 ?
    C30D C30B C30C . . 111.5(2) ?
    C30D C30B C30A . . 112.1(2) ?
    C30C C30B C30A . . 109.69(19) ?
    C30D C30B H30C . . 107.8 ?
    C30C C30B H30C . . 107.8 ?
    C30A C30B H30C . . 107.8 ?
    C30B C30C H30D . . 109.5 ?
    C30B C30C H30E . . 109.5 ?
    H30D C30C H30E . . 109.5 ?
    C30B C30C H30F . . 109.5 ?
    H30D C30C H30F . . 109.5 ?
    H30E C30C H30F . . 109.5 ?
    C30B C30D H30G . . 109.5 ?
    C30B C30D H30H . . 109.5 ?
    H30G C30D H30H . . 109.5 ?
    C30B C30D H30I . . 109.5 ?
    H30G C30D H30I . . 109.5 ?
    H30H C30D H30I . . 109.5 ?
    C40 C40A C40B . . 114.43(18) ?
    C40 C40A H40A . . 108.7 ?
    C40B C40A H40A . . 108.7 ?
    C40 C40A H40B . . 108.7 ?
    C40B C40A H40B . . 108.7 ?
    H40A C40A H40B . . 107.6 ?
    C40C C40B C40A . . 113.18(19) ?
    C40C C40B C40D . . 110.34(19) ?
    C40A C40B C40D . . 108.76(18) ?
    C40C C40B H40C . . 108.1 ?
    C40A C40B H40C . . 108.1 ?
    C40D C40B H40C . . 108.1 ?
    C40B C40C H40D . . 109.5 ?
    C40B C40C H40E . . 109.5 ?
    H40D C40C H40E . . 109.5 ?
    C40B C40C H40F . . 109.5 ?
    H40D C40C H40F . . 109.5 ?
    H40E C40C H40F . . 109.5 ?
    C40B C40D H40G . . 109.5 ?
    C40B C40D H40H . . 109.5 ?
    H40G C40D H40H . . 109.5 ?
    C40B C40D H40I . . 109.5 ?
    H40G C40D H40I . . 109.5 ?
    H40H C40D H40I . . 109.5 ?
loop_
    _geom_torsion_atom_site_label_1
    _geom_torsion_atom_site_label_2
    _geom_torsion_atom_site_label_3
    _geom_torsion_atom_site_label_4
    _geom_torsion_site_symmetry_1
    _geom_torsion_site_symmetry_2
    _geom_torsion_site_symmetry_3
    _geom_torsion_site_symmetry_4
    _geom_torsion
    _geom_torsion_publ_flag
    N22 Ni1 N21 C1 . . . . -162.73(17) ?
    N24 Ni1 N21 C1 . . . . 16.04(17) ?
    N22 Ni1 N21 C4 . . . . 18.99(17) ?
    N24 Ni1 N21 C4 . . . . -162.24(17) ?
    N21 Ni1 N22 C6 . . . . -16.75(17) ?
    N23 Ni1 N22 C6 . . . . 162.36(17) ?
    N21 Ni1 N22 C9 . . . . 161.03(17) ?
    N23 Ni1 N22 C9 . . . . -19.86(17) ?
    N22 Ni1 N23 C11 . . . . 18.90(18) ?
    N24 Ni1 N23 C11 . . . . -159.87(18) ?
    N22 Ni1 N23 C14 . . . . -161.52(17) ?
    N24 Ni1 N23 C14 . . . . 19.71(17) ?
    N21 Ni1 N24 C16 . . . . 162.10(17) ?
    N23 Ni1 N24 C16 . . . . -17.01(17) ?
    N21 Ni1 N24 C19 . . . . -20.39(17) ?
    N23 Ni1 N24 C19 . . . . 160.49(17) ?
    C4 N21 C1 C20 . . . . 175.2(2) ?
    Ni1 N21 C1 C20 . . . . -3.3(3) ?
    C4 N21 C1 C2 . . . . 0.1(2) ?
    Ni1 N21 C1 C2 . . . . -178.46(14) ?
    N21 C1 C2 C3 . . . . 2.0(3) ?
    C20 C1 C2 C3 . . . . -173.2(2) ?
    C1 C2 C3 C4 . . . . -3.2(2) ?
    C1 N21 C4 C5 . . . . 170.7(2) ?
    Ni1 N21 C4 C5 . . . . -10.8(3) ?
    C1 N21 C4 C3 . . . . -2.1(2) ?
    Ni1 N21 C4 C3 . . . . 176.46(14) ?
    C2 C3 C4 C5 . . . . -169.3(2) ?
    C2 C3 C4 N21 . . . . 3.5(2) ?
    N21 C4 C5 C6 . . . . -7.1(3) ?
    C3 C4 C5 C6 . . . . 164.7(2) ?
    N21 C4 C5 C5A . . . . -179.42(19) ?
    C3 C4 C5 C5A . . . . -7.7(3) ?
    C9 N22 C6 C5 . . . . -172.0(2) ?
    Ni1 N22 C6 C5 . . . . 6.2(3) ?
    C9 N22 C6 C7 . . . . 1.0(2) ?
    Ni1 N22 C6 C7 . . . . 179.15(14) ?
    C4 C5 C6 N22 . . . . 9.4(3) ?
    C5A C5 C6 N22 . . . . -178.18(19) ?
    C4 C5 C6 C7 . . . . -162.6(2) ?
    C5A C5 C6 C7 . . . . 9.8(3) ?
    N22 C6 C7 C8 . . . . -2.6(2) ?
    C5 C6 C7 C8 . . . . 170.5(2) ?
    C6 C7 C8 C9 . . . . 3.1(2) ?
    C6 N22 C9 C10 . . . . -172.2(2) ?
    Ni1 N22 C9 C10 . . . . 9.7(3) ?
    C6 N22 C9 C8 . . . . 0.9(2) ?
    Ni1 N22 C9 C8 . . . . -177.23(14) ?
    C7 C8 C9 N22 . . . . -2.6(2) ?
    C7 C8 C9 C10 . . . . 170.6(2) ?
    N22 C9 C10 C11 . . . . 10.1(3) ?
    C8 C9 C10 C11 . . . . -162.0(2) ?
    N22 C9 C10 C10A . . . . -173.86(19) ?
    C8 C9 C10 C10A . . . . 14.0(3) ?
    C14 N23 C11 C10 . . . . 173.2(2) ?
    Ni1 N23 C11 C10 . . . . -7.1(3) ?
    C14 N23 C11 C12 . . . . -0.5(2) ?
    Ni1 N23 C11 C12 . . . . 179.20(14) ?
    C9 C10 C11 N23 . . . . -11.3(3) ?
    C10A C10 C11 N23 . . . . 172.68(19) ?
    C9 C10 C11 C12 . . . . 161.4(2) ?
    C10A C10 C11 C12 . . . . -14.6(3) ?
    N23 C11 C12 C13 . . . . 2.7(3) ?
    C10 C11 C12 C13 . . . . -170.9(2) ?
    C11 C12 C13 C14 . . . . -3.8(3) ?
    C11 N23 C14 C15 . . . . 168.8(2) ?
    Ni1 N23 C14 C15 . . . . -10.9(3) ?
    C11 N23 C14 C13 . . . . -1.9(2) ?
    Ni1 N23 C14 C13 . . . . 178.43(14) ?
    C12 C13 C14 C15 . . . . -167.0(2) ?
    C12 C13 C14 N23 . . . . 3.7(3) ?
    N23 C14 C15 C16 . . . . -8.7(3) ?
    C13 C14 C15 C16 . . . . 160.8(2) ?
    C14 C15 C16 N24 . . . . 11.7(3) ?
    C14 C15 C16 C17 . . . . -160.6(2) ?
    C19 N24 C16 C15 . . . . -172.9(2) ?
    Ni1 N24 C16 C15 . . . . 5.1(3) ?
    C19 N24 C16 C17 . . . . 0.4(2) ?
    Ni1 N24 C16 C17 . . . . 178.33(14) ?
    C15 C16 C17 C18 . . . . 170.5(2) ?
    N24 C16 C17 C18 . . . . -2.8(3) ?
    C16 C17 C18 C19 . . . . 3.9(3) ?
    C16 N24 C19 C20 . . . . -169.7(2) ?
    Ni1 N24 C19 C20 . . . . 12.4(3) ?
    C16 N24 C19 C18 . . . . 2.0(2) ?
    Ni1 N24 C19 C18 . . . . -175.91(14) ?
    C17 C18 C19 C20 . . . . 167.8(2) ?
    C17 C18 C19 N24 . . . . -3.8(2) ?
    N24 C19 C20 C1 . . . . 7.7(3) ?
    C18 C19 C20 C1 . . . . -162.7(2) ?
    N24 C19 C20 C20A . . . . -176.53(19) ?
    C18 C19 C20 C20A . . . . 13.1(3) ?
    N21 C1 C20 C19 . . . . -12.4(3) ?
    C2 C1 C20 C19 . . . . 162.1(2) ?
    N21 C1 C20 C20A . . . . 171.77(19) ?
    C2 C1 C20 C20A . . . . -13.7(3) ?
    C4 C5 C5A C5B . . . . 88.9(2) ?
    C6 C5 C5A C5B . . . . -83.6(2) ?
    C5 C5A C5B C5C . . . . 175.75(19) ?
    C5A C5B C5C C5D . . . . -175.8(2) ?
    C11 C10 C10A C10B . . . . -106.1(2) ?
    C9 C10 C10A C10B . . . . 77.8(3) ?
    C10 C10A C10B C10D . . . . -173.6(2) ?
    C10 C10A C10B C10C . . . . 62.8(3) ?
    C19 C20 C20A C20B . . . . 112.8(2) ?
    C1 C20 C20A C20B . . . . -71.3(3) ?
    C20 C20A C20B C20D . . . . -173.34(19) ?
    C20 C20A C20B C20C . . . . -50.1(3) ?
    N26 Ni2 N25 C21 . . . . 161.29(17) ?
    N28 Ni2 N25 C21 . . . . -19.00(17) ?
    N26 Ni2 N25 C24 . . . . -18.48(17) ?
    N28 Ni2 N25 C24 . . . . 161.24(17) ?
    N25 Ni2 N26 C29 . . . . -160.60(17) ?
    N27 Ni2 N26 C29 . . . . 19.93(17) ?
    N25 Ni2 N26 C26 . . . . 18.11(17) ?
    N27 Ni2 N26 C26 . . . . -161.36(17) ?
    N26 Ni2 N27 C34 . . . . 160.36(17) ?
    N28 Ni2 N27 C34 . . . . -19.36(17) ?
    N26 Ni2 N27 C31 . . . . -21.01(17) ?
    N28 Ni2 N27 C31 . . . . 159.28(17) ?
    N25 Ni2 N28 C36 . . . . -159.91(17) ?
    N27 Ni2 N28 C36 . . . . 19.57(17) ?
    N25 Ni2 N28 C39 . . . . 19.96(17) ?
    N27 Ni2 N28 C39 . . . . -160.56(17) ?
    C24 N25 C21 C40 . . . . -173.9(2) ?
    Ni2 N25 C21 C40 . . . . 6.3(3) ?
    C24 N25 C21 C22 . . . . 0.0(2) ?
    Ni2 N25 C21 C22 . . . . -179.78(14) ?
    N25 C21 C22 C23 . . . . -2.3(3) ?
    C40 C21 C22 C23 . . . . 171.7(2) ?
    C21 C22 C23 C24 . . . . 3.6(3) ?
    C21 N25 C24 C25 . . . . -170.7(2) ?
    Ni2 N25 C24 C25 . . . . 9.1(3) ?
    C21 N25 C24 C23 . . . . 2.2(2) ?
    Ni2 N25 C24 C23 . . . . -178.00(14) ?
    C22 C23 C24 N25 . . . . -3.7(3) ?
    C22 C23 C24 C25 . . . . 169.2(2) ?
    N25 C24 C25 C26 . . . . 8.1(3) ?
    C23 C24 C25 C26 . . . . -163.8(2) ?
    N25 C24 C25 C25A . . . . 178.94(19) ?
    C23 C24 C25 C25A . . . . 7.0(3) ?
    C29 N26 C26 C25 . . . . 170.5(2) ?
    Ni2 N26 C26 C25 . . . . -8.4(3) ?
    C29 N26 C26 C27 . . . . -1.8(2) ?
    Ni2 N26 C26 C27 . . . . 179.26(14) ?
    C24 C25 C26 N26 . . . . -8.5(3) ?
    C25A C25 C26 N26 . . . . -179.28(19) ?
    C24 C25 C26 C27 . . . . 162.7(2) ?
    C25A C25 C26 C27 . . . . -8.1(3) ?
    N26 C26 C27 C28 . . . . 3.4(2) ?
    C25 C26 C27 C28 . . . . -169.0(2) ?
    C26 C27 C28 C29 . . . . -3.5(2) ?
    C26 N26 C29 C30 . . . . 173.1(2) ?
    Ni2 N26 C29 C30 . . . . -7.9(3) ?
    C26 N26 C29 C28 . . . . -0.4(2) ?
    Ni2 N26 C29 C28 . . . . 178.55(14) ?
    C27 C28 C29 N26 . . . . 2.5(2) ?
    C27 C28 C29 C30 . . . . -171.1(2) ?
    N26 C29 C30 C31 . . . . -11.9(3) ?
    C28 C29 C30 C31 . . . . 160.7(2) ?
    N26 C29 C30 C30A . . . . 171.94(19) ?
    C28 C29 C30 C30A . . . . -15.5(3) ?
    C29 C30 C31 N27 . . . . 10.9(3) ?
    C30A C30 C31 N27 . . . . -172.96(19) ?
    C29 C30 C31 C32 . . . . -160.1(2) ?
    C30A C30 C31 C32 . . . . 16.0(3) ?
    C34 N27 C31 C30 . . . . -171.49(19) ?
    Ni2 N27 C31 C30 . . . . 9.6(3) ?
    C34 N27 C31 C32 . . . . 0.7(2) ?
    Ni2 N27 C31 C32 . . . . -178.14(14) ?
    C30 C31 C32 C33 . . . . 169.5(2) ?
    N27 C31 C32 C33 . . . . -2.7(2) ?
    C31 C32 C33 C34 . . . . 3.4(2) ?
    C31 N27 C34 C35 . . . . -169.9(2) ?
    Ni2 N27 C34 C35 . . . . 9.0(3) ?
    C31 N27 C34 C33 . . . . 1.4(2) ?
    Ni2 N27 C34 C33 . . . . -179.73(14) ?
    C32 C33 C34 C35 . . . . 168.1(2) ?
    C32 C33 C34 N27 . . . . -3.1(2) ?
    N27 C34 C35 C36 . . . . 9.3(3) ?
    C33 C34 C35 C36 . . . . -160.7(2) ?
    C34 C35 C36 N28 . . . . -9.1(3) ?
    C34 C35 C36 C37 . . . . 162.5(2) ?
    C39 N28 C36 C35 . . . . 170.6(2) ?
    Ni2 N28 C36 C35 . . . . -9.5(3) ?
    C39 N28 C36 C37 . . . . -2.0(2) ?
    Ni2 N28 C36 C37 . . . . 177.93(14) ?
    C35 C36 C37 C38 . . . . -169.2(2) ?
    N28 C36 C37 C38 . . . . 3.4(2) ?
    C36 C37 C38 C39 . . . . -3.2(2) ?
    C36 N28 C39 C40 . . . . 171.8(2) ?
    Ni2 N28 C39 C40 . . . . -8.1(3) ?
    C36 N28 C39 C38 . . . . 0.0(2) ?
    Ni2 N28 C39 C38 . . . . -179.94(14) ?
    C37 C38 C39 N28 . . . . 2.1(2) ?
    C37 C38 C39 C40 . . . . -169.6(2) ?
    N25 C21 C40 C39 . . . . 13.6(3) ?
    C22 C21 C40 C39 . . . . -159.5(2) ?
    N25 C21 C40 C40A . . . . -169.83(19) ?
    C22 C21 C40 C40A . . . . 17.1(3) ?
    N28 C39 C40 C21 . . . . -12.5(3) ?
    C38 C39 C40 C21 . . . . 158.0(2) ?
    N28 C39 C40 C40A . . . . 170.88(19) ?
    C38 C39 C40 C40A . . . . -18.6(3) ?
    C26 C25 C25A C25B . . . . 85.4(2) ?
    C24 C25 C25A C25B . . . . -85.6(2) ?
    C25 C25A C25B C25C . . . . -178.5(2) ?
    C25A C25B C25C C25D . . . . 65.3(3) ?
    C31 C30 C30A C30B . . . . 112.5(2) ?
    C29 C30 C30A C30B . . . . -71.3(3) ?
    C30 C30A C30B C30D . . . . -63.3(3) ?
    C30 C30A C30B C30C . . . . 172.2(2) ?
    C21 C40 C40A C40B . . . . 63.0(3) ?
    C39 C40 C40A C40B . . . . -120.4(2) ?
    C40 C40A C40B C40C . . . . 44.7(3) ?
    C40 C40A C40B C40D . . . . 167.76(19) ?
_iucr_refine_instructions_details
;
TITL    MS476 in P-1
CELL 0.71073  10.2557  11.3234  23.2197  87.474  81.501  89.955
ZERR    4.00   0.0014   0.0015   0.0031   0.002   0.002   0.002
LATT  1
SFAC    C   H   N   NI
UNIT   128 144  16   4
MERG    2
acta
size 0.4 0.3 0.28
temp -183
bond $h
conf
htab
L.S.    12
FMAP    2
PLAN    20
WGHT    0.053100    1.125900
FVAR       0.24475
NI1   4    0.315319    0.934658    0.278602    11.00000    0.01368    0.01396 =
         0.01492   -0.00064   -0.00454    0.00002
N21   3    0.203030    1.063251    0.263375    11.00000    0.01545    0.01690 =
         0.01470   -0.00136   -0.00379    0.00000
N22   3    0.389635    0.935632    0.198118    11.00000    0.01380    0.01354 =
         0.01784   -0.00195   -0.00332   -0.00060
N23   3    0.426267    0.803793    0.293434    11.00000    0.01693    0.01605 =
         0.01955   -0.00050   -0.00682   -0.00006
N24   3    0.244178    0.935383    0.359714    11.00000    0.01570    0.01850 =
         0.01663    0.00068   -0.00530   -0.00126
C1    1    0.136295    1.136953    0.303195    11.00000    0.01520    0.01817 =
         0.01717   -0.00129   -0.00215   -0.00032
C2    1    0.059598    1.220628    0.274129    11.00000    0.02089    0.02388 =
         0.02223   -0.00260   -0.00421    0.00619
AFIX  43
H2A   2    0.007100    1.282209    0.291722    11.00000   -1.20000
AFIX   0
C3    1    0.076014    1.195487    0.217422    11.00000    0.02131    0.02403 =
         0.01987    0.00092   -0.00783    0.00446
AFIX  43
H3A   2    0.034032    1.233537    0.187881    11.00000   -1.20000
AFIX   0
C4    1    0.168702    1.100544    0.209912    11.00000    0.01581    0.01873 =
         0.01806   -0.00126   -0.00513   -0.00029
C5    1    0.227335    1.061584    0.156439    11.00000    0.01770    0.01750 =
         0.01712   -0.00011   -0.00490   -0.00345
C6    1    0.337851    0.989229    0.151889    11.00000    0.01969    0.01641 =
         0.01611   -0.00272   -0.00468   -0.00311
C7    1    0.424068    0.971160    0.098624    11.00000    0.02329    0.02506 =
         0.01596   -0.00347   -0.00306    0.00045
AFIX  43
H7A   2    0.409483    0.996340    0.060539    11.00000   -1.20000
AFIX   0
C8    1    0.529927    0.911660    0.112659    11.00000    0.02045    0.02437 =
         0.02335   -0.00544    0.00100    0.00004
AFIX  43
H8A   2    0.605456    0.890399    0.086412    11.00000   -1.20000
AFIX   0
C9    1    0.507688    0.886508    0.174138    11.00000    0.01710    0.01669 =
         0.02140   -0.00435   -0.00180   -0.00182
C10   1    0.586464    0.811798    0.203969    11.00000    0.01695    0.01657 =
         0.02815   -0.00570   -0.00544    0.00021
C11   1    0.539300    0.766511    0.259503    11.00000    0.01594    0.01725 =
         0.02730   -0.00387   -0.00798    0.00018
C12   1    0.592628    0.665070    0.287703    11.00000    0.02013    0.02252 =
         0.03497   -0.00194   -0.01070    0.00439
AFIX  43
H12A  2    0.671790    0.624875    0.274085    11.00000   -1.20000
AFIX   0
C13   1    0.509052    0.638145    0.336940    11.00000    0.02850    0.01886 =
         0.03048    0.00231   -0.01244    0.00136
AFIX  43
H13A  2    0.515546    0.572826    0.363456    11.00000   -1.20000
AFIX   0
C14   1    0.408731    0.726414    0.341765    11.00000    0.02141    0.01699 =
         0.02494    0.00152   -0.01242   -0.00127
C15   1    0.320492    0.742361    0.391214    11.00000    0.02498    0.02034 =
         0.02136    0.00609   -0.01025   -0.00571
AFIX  43
H15A  2    0.306459    0.679507    0.419954    11.00000   -1.20000
AFIX   0
C16   1    0.251450    0.845543    0.400947    11.00000    0.01995    0.02360 =
         0.01742    0.00297   -0.00719   -0.00510
C17   1    0.190222    0.880029    0.456933    11.00000    0.02485    0.03231 =
         0.01848    0.00419   -0.00446   -0.00397
AFIX  43
H17A  2    0.179384    0.832338    0.492026    11.00000   -1.20000
AFIX   0
C18   1    0.150750    0.992604    0.450734    11.00000    0.02176    0.03177 =
         0.01760   -0.00085   -0.00261   -0.00242
AFIX  43
H18A  2    0.111412    1.040606    0.481028    11.00000   -1.20000
AFIX   0
C19   1    0.179194    1.026988    0.389572    11.00000    0.01674    0.02398 =
         0.01592   -0.00177   -0.00337   -0.00474
C20   1    0.133107    1.127856    0.363443    11.00000    0.01536    0.02228 =
         0.01718   -0.00261   -0.00152   -0.00129
C5A   1    0.181209    1.110470    0.101079    11.00000    0.02269    0.02376 =
         0.01493   -0.00143   -0.00594    0.00128
AFIX  23
H5AA  2    0.085859    1.127911    0.109509    11.00000   -1.20000
H5AB  2    0.193012    1.049235    0.071634    11.00000   -1.20000
AFIX   0
C5B   1    0.254778    1.222827    0.075392    11.00000    0.03228    0.02250 =
         0.01907    0.00096   -0.00544    0.00003
AFIX  23
H5BA  2    0.237399    1.286097    0.103580    11.00000   -1.20000
H5BB  2    0.350715    1.207216    0.069650    11.00000   -1.20000
AFIX   0
C5C   1    0.214632    1.265933    0.017392    11.00000    0.03578    0.03113 =
         0.01945    0.00276   -0.00207    0.00857
AFIX  23
H5CA  2    0.225806    1.200776   -0.009947    11.00000   -1.20000
H5CB  2    0.120153    1.287383    0.023658    11.00000   -1.20000
AFIX   0
C5D   1    0.295213    1.372158   -0.009901    11.00000    0.06390    0.03691 =
         0.02871    0.01055    0.00248    0.00554
AFIX 137
H5DA  2    0.265721    1.396564   -0.046869    11.00000   -1.50000
H5DB  2    0.388671    1.350890   -0.017081    11.00000   -1.50000
H5DC  2    0.283196    1.437499    0.016653    11.00000   -1.50000
AFIX   0
C10A  1    0.719874    0.775482    0.172881    11.00000    0.01836    0.02289 =
         0.02975   -0.00361   -0.00161    0.00366
AFIX  23
H10A  2    0.710716    0.754771    0.132687    11.00000   -1.20000
H10B  2    0.749466    0.703904    0.193210    11.00000   -1.20000
AFIX   0
C10B  1    0.825133    0.872147    0.170174    11.00000    0.01949    0.02199 =
         0.03028    0.00155   -0.00110    0.00146
AFIX  13
H10C  2    0.791985    0.944968    0.151268    11.00000   -1.20000
AFIX   0
C10C  1    0.851776    0.902424    0.230776    11.00000    0.02385    0.05376 =
         0.03916   -0.01247   -0.00416   -0.01072
AFIX 137
H10D  2    0.771047    0.932754    0.253095    11.00000   -1.50000
H10E  2    0.921322    0.962744    0.227195    11.00000   -1.50000
H10F  2    0.880068    0.831218    0.250957    11.00000   -1.50000
AFIX   0
C10D  1    0.951216    0.834439    0.132535    11.00000    0.02312    0.03433 =
         0.03637   -0.00012    0.00375   -0.00179
AFIX 137
H10G  2    1.018575    0.896169    0.131430    11.00000   -1.50000
H10H  2    0.933408    0.822320    0.092891    11.00000   -1.50000
H10I  2    0.982854    0.760548    0.149046    11.00000   -1.50000
AFIX   0
C20A  1    0.070092    1.226060    0.400134    11.00000    0.02040    0.02863 =
         0.01764   -0.00456   -0.00061    0.00357
AFIX  23
H20A  2    0.057289    1.198037    0.441585    11.00000   -1.20000
H20B  2   -0.018120    1.242413    0.389233    11.00000   -1.20000
AFIX   0
C20B  1    0.149581    1.342253    0.393983    11.00000    0.02671    0.02702 =
         0.02228   -0.00544   -0.00418    0.00467
AFIX  13
H20C  2    0.146883    1.378330    0.354088    11.00000   -1.20000
AFIX   0
C20C  1    0.293304    1.323645    0.401321    11.00000    0.02761    0.03552 =
         0.05135   -0.01529   -0.00664    0.00207
AFIX 137
H20D  2    0.338031    1.400436    0.399649    11.00000   -1.50000
H20E  2    0.336447    1.275645    0.369970    11.00000   -1.50000
H20F  2    0.297974    1.282872    0.439069    11.00000   -1.50000
AFIX   0
C20D  1    0.082991    1.426932    0.438389    11.00000    0.03459    0.03379 =
         0.03215   -0.01155   -0.01175    0.00922
AFIX 137
H20G  2   -0.009811    1.436137    0.433494    11.00000   -1.50000
H20H  2    0.127413    1.504033    0.432336    11.00000   -1.50000
H20I  2    0.088592    1.395027    0.477867    11.00000   -1.50000
AFIX   0
NI2   4    0.807099    0.426604    0.286765    11.00000    0.01358    0.01427 =
         0.01468   -0.00196   -0.00432   -0.00048
N25   3    0.698668    0.301991    0.267702    11.00000    0.01450    0.01844 =
         0.01588   -0.00241   -0.00317   -0.00158
N26   3    0.884147    0.447902    0.207098    11.00000    0.01615    0.01363 =
         0.01796   -0.00099   -0.00519    0.00052
N27   3    0.914804    0.552791    0.305775    11.00000    0.01711    0.01638 =
         0.01860   -0.00217   -0.00590    0.00121
N28   3    0.729237    0.406011    0.366763    11.00000    0.01449    0.01768 =
         0.01607   -0.00154   -0.00431    0.00269
C21   1    0.634452    0.215967    0.305282    11.00000    0.01596    0.01637 =
         0.02134   -0.00113   -0.00314   -0.00120
C22   1    0.563091    0.138038    0.273401    11.00000    0.02306    0.02339 =
         0.02350    0.00021   -0.00703   -0.00835
AFIX  43
H22A  2    0.513472    0.070145    0.288978    11.00000   -1.20000
AFIX   0
C23   1    0.579734    0.179173    0.217610    11.00000    0.02378    0.02442 =
         0.02346   -0.00272   -0.00883   -0.00538
AFIX  43
H23A  2    0.540361    0.148279    0.186865    11.00000   -1.20000
AFIX   0
C24   1    0.667996    0.278379    0.213140    11.00000    0.01698    0.01933 =
         0.01828   -0.00219   -0.00596    0.00027
C25   1    0.726446    0.333676    0.161038    11.00000    0.01969    0.01739 =
         0.01772   -0.00147   -0.00588    0.00337
C26   1    0.834307    0.408644    0.159061    11.00000    0.01844    0.01691 =
         0.01661    0.00069   -0.00510    0.00212
C27   1    0.921223    0.444120    0.106877    11.00000    0.02346    0.02459 =
         0.01641   -0.00050   -0.00311    0.00049
AFIX  43
H27A  2    0.907520    0.431836    0.068002    11.00000   -1.20000
AFIX   0
C28   1    1.026233    0.498293    0.123460    11.00000    0.02364    0.02499 =
         0.01981    0.00059   -0.00067   -0.00026
AFIX  43
H28A  2    1.102117    0.527434    0.098412    11.00000   -1.20000
AFIX   0
C29   1    1.002322    0.503763    0.185573    11.00000    0.01791    0.01544 =
         0.02024   -0.00119   -0.00278    0.00096
C30   1    1.080398    0.567419    0.218136    11.00000    0.01801    0.01475 =
         0.02484    0.00221   -0.00469    0.00010
C31   1    1.031179    0.597265    0.274202    11.00000    0.01619    0.01553 =
         0.02495    0.00078   -0.00698    0.00116
C32   1    1.081948    0.689963    0.305495    11.00000    0.02060    0.02045 =
         0.02980   -0.00112   -0.00900   -0.00317
AFIX  43
H32A  2    1.162033    0.732562    0.294085    11.00000   -1.20000
AFIX   0
C33   1    0.994866    0.704776    0.353755    11.00000    0.02506    0.02011 =
         0.02665   -0.00566   -0.00967   -0.00056
AFIX  43
H33A  2    0.999729    0.762506    0.381846    11.00000   -1.20000
AFIX   0
C34   1    0.893650    0.617871    0.355108    11.00000    0.02205    0.01766 =
         0.02129   -0.00393   -0.01030    0.00351
C35   1    0.799207    0.591127    0.402605    11.00000    0.02221    0.02094 =
         0.01933   -0.00651   -0.00851    0.00433
AFIX  43
H35A  2    0.782485    0.646996    0.432117    11.00000   -1.20000
AFIX   0
C36   1    0.728199    0.487334    0.409178    11.00000    0.01844    0.02425 =
         0.01639   -0.00295   -0.00754    0.00465
C37   1    0.656427    0.441332    0.463141    11.00000    0.02176    0.03226 =
         0.01536   -0.00480   -0.00369    0.00478
AFIX  43
H37A  2    0.637958    0.481908    0.498348    11.00000   -1.20000
AFIX   0
C38   1    0.619999    0.329891    0.454693    11.00000    0.02149    0.02982 =
         0.01782    0.00053   -0.00361    0.00058
AFIX  43
H38A  2    0.574754    0.276009    0.483303    11.00000   -1.20000
AFIX   0
C39   1    0.662439    0.307571    0.394152    11.00000    0.01566    0.02277 =
         0.01637    0.00142   -0.00347    0.00168
C40   1    0.626703    0.209949    0.365675    11.00000    0.01469    0.02172 =
         0.02062    0.00098   -0.00187   -0.00037
C25A  1    0.685075    0.297660    0.104547    11.00000    0.02729    0.02141 =
         0.01765   -0.00041   -0.01007   -0.00175
AFIX  23
H25A  2    0.699421    0.365010    0.075624    11.00000   -1.20000
H25B  2    0.589656    0.278744    0.111237    11.00000   -1.20000
AFIX   0
C25B  1    0.761315    0.190529    0.079676    11.00000    0.04475    0.02315 =
         0.01999   -0.00318   -0.00912    0.00095
AFIX  23
H25C  2    0.856827    0.208910    0.074146    11.00000   -1.20000
H25D  2    0.745137    0.122873    0.108343    11.00000   -1.20000
AFIX   0
C25C  1    0.723601    0.154204    0.021596    11.00000    0.04913    0.02843 =
         0.01907   -0.00477   -0.00384   -0.00728
AFIX  23
H25E  2    0.768613    0.079296    0.010725    11.00000   -1.20000
H25F  2    0.627419    0.139107    0.026759    11.00000   -1.20000
AFIX   0
C25D  1    0.758665    0.245520   -0.027695    11.00000    0.04967    0.03753 =
         0.01958   -0.00251    0.00055   -0.01003
AFIX 137
H25G  2    0.741255    0.213142   -0.064282    11.00000   -1.50000
H25H  2    0.852296    0.266273   -0.030937    11.00000   -1.50000
H25I  2    0.705187    0.316373   -0.019837    11.00000   -1.50000
AFIX   0
C30A  1    1.215675    0.608933    0.189131    11.00000    0.01969    0.02180 =
         0.02669   -0.00064   -0.00206   -0.00421
AFIX  23
H30A  2    1.250205    0.666881    0.213884    11.00000   -1.20000
H30B  2    1.207418    0.649708    0.151252    11.00000   -1.20000
AFIX   0
C30B  1    1.314469    0.507460    0.178840    11.00000    0.01962    0.02452 =
         0.02841   -0.00396   -0.00043   -0.00302
AFIX  13
H30C  2    1.275277    0.447455    0.155989    11.00000   -1.20000
AFIX   0
C30C  1    1.441579    0.553458    0.142231    11.00000    0.02259    0.03374 =
         0.03751   -0.00421    0.00290   -0.00155
AFIX 137
H30D  2    1.421554    0.589670    0.105454    11.00000   -1.50000
H30E  2    1.502692    0.487674    0.134039    11.00000   -1.50000
H30F  2    1.482139    0.612576    0.163686    11.00000   -1.50000
AFIX   0
C30D  1    1.340815    0.446901    0.235493    11.00000    0.02649    0.04183 =
         0.03980    0.00726   -0.00379    0.00413
AFIX 137
H30G  2    1.258934    0.411290    0.256031    11.00000   -1.50000
H30H  2    1.373521    0.505136    0.259980    11.00000   -1.50000
H30I  2    1.407019    0.385133    0.227085    11.00000   -1.50000
AFIX   0
C40A  1    0.572282    0.099684    0.400099    11.00000    0.02158    0.02262 =
         0.01931    0.00236   -0.00015   -0.00405
AFIX  23
H40A  2    0.481353    0.085952    0.392242    11.00000   -1.20000
H40B  2    0.567307    0.113493    0.442171    11.00000   -1.20000
AFIX   0
C40B  1    0.653405   -0.012239    0.386377    11.00000    0.02680    0.02429 =
         0.02076   -0.00246   -0.00416   -0.00281
AFIX  13
H40C  2    0.636057   -0.039259    0.347776    11.00000   -1.20000
AFIX   0
C40C  1    0.801436    0.007691    0.382935    11.00000    0.02598    0.02787 =
         0.02706   -0.00003   -0.00433    0.00116
AFIX 137
H40D  2    0.831399    0.066256    0.351432    11.00000   -1.50000
H40E  2    0.847706   -0.066985    0.375145    11.00000   -1.50000
H40F  2    0.820338    0.036610    0.420015    11.00000   -1.50000
AFIX   0
C40D  1    0.605830   -0.109650    0.432902    11.00000    0.03229    0.02406 =
         0.03177    0.00396   -0.00499   -0.00446
AFIX 137
H40G  2    0.509674   -0.117009    0.436917    11.00000   -1.50000
H40H  2    0.631173   -0.089098    0.470300    11.00000   -1.50000
H40I  2    0.646307   -0.184960    0.421156    11.00000   -1.50000
HKLF 4
REM     MS476 in P-1
REM R1 =  0.0373 for   9370 Fo > 4sig(Fo)  and  0.0603 for all  12344 data
REM    677 parameters refined using      0 restraints
END
WGHT      0.0485      1.2592
REM Highest difference peak  0.584,  deepest hole -0.470,  1-sigma level  0.074
Q1    1   0.3601  0.8781  0.2642  11.00000  0.05    0.58
Q2    1   0.3864  0.9759  0.2674  11.00000  0.05    0.58
Q3    1   0.2675  1.0002  0.2919  11.00000  0.05    0.57
Q4    1   0.8500  0.3568  0.2699  11.00000  0.05    0.54
Q5    1   0.2556  0.8841  0.2889  11.00000  0.05    0.52
Q6    1   0.7299  0.3904  0.2990  11.00000  0.05    0.52
Q7    1   0.8847  0.4629  0.2708  11.00000  0.05    0.49
Q8    1   0.7643  0.4979  0.2994  11.00000  0.05    0.49
Q9    1   0.7902  0.4974  0.2660  11.00000  0.05    0.46
Q10   1   0.8427  0.0992  0.0257  11.00000  0.05    0.45
Q11   1   0.5655  0.7215  0.2754  11.00000  0.05    0.44
Q12   1   0.6539  0.7970  0.1876  11.00000  0.05    0.42
Q13   1   0.6655  0.2549  0.2867  11.00000  0.05    0.41
Q14   1   0.6318  0.2262  0.2106  11.00000  0.05    0.41
Q15   1   0.9732  0.5765  0.2902  11.00000  0.05    0.40
Q16   1   0.4485  0.9090  0.1903  11.00000  0.05    0.39
Q17   1   0.1820  1.1112  0.2873  11.00000  0.05    0.39
Q18   1   0.3202  1.0012  0.2539  11.00000  0.05    0.39
Q19   1   0.2053  0.9827  0.3710  11.00000  0.05    0.38
Q20   1   1.1361  0.5904  0.2052  11.00000  0.05    0.38
;
data_New_Global_Publ_Block
_journal_date_recd_electronic     2014-05-22
_journal_date_accepted     2014-06-03
_journal_name_full     'Acta Crystallographica, Section E'
_journal_year     2014
_journal_volume     70
_journal_issue      7
_journal_page_first     m251
_journal_page_last     m251
_journal_paper_category     QM
_journal_paper_doi     10.1107/S1600536814012884
_journal_coeditor_code     CV5460
_publ_contact_author_name     'Mathias O. Senge'
_publ_contact_author_address
;
SFI Tetrapyrrole Laboratory
School of Chemistry
Trinity College Dublin
Dublin 2
Ireland
;
_publ_contact_author_email     'sengem@tcd.ie'
_publ_contact_author_fax     '353-1-896-8536'
_publ_contact_author_phone     '353-1-896-8537'
_publ_section_title
;
(5-<i>n</i>-Butyl-10,20-diisobutylporphyrinato)nickel(II)
;
loop_
    _publ_author_name
    _publ_author_footnote
    _publ_author_address
    'Senge, Mathias O.' .
;
SFI Tetrapyrrole Laboratory
School of Chemistry
Trinity College Dublin
Dublin 2
Ireland
;
    'Dahms, Katja' .
;
SFI Tetrapyrrole Laboratory
School of Chemistry
Trinity College Dublin
Dublin 2
Ireland
;
