# Supplementary material for: (5-n-Butyl-10,20-diiso­butyl­porphyrin­ato)nickel(II)
Source: Acta Crystallogr Sect E Struct Rep Online. 2014 Jun 7;70(Pt 7):m251. doi: 10.1107/S1600536814012884 (PMC4120589; doi:10.1107/S1600536814012884)
Supplement: Supplementary file 2 [file e-70-0m251-Isup2.hkl]

# 
# h,k,l, Fc-squared, Fo-squared, sigma(Fo-squared) and status flag 
# 
data_I
_shelx_title '    MS476 in P-1' 
_shelx_refln_list_code          4 
_shelx_F_calc_maximum      382.67 
_exptl_crystal_F_000      1136.00 
_reflns_d_resolution_high  0.7651 
 
loop_ 
 _symmetry_equiv_pos_as_xyz 
 'x, y, z' 
 '-x, -y, -z' 
 
_cell_length_a    10.2557 
_cell_length_b    11.3234 
_cell_length_c    23.2197 
_cell_angle_alpha  87.474 
_cell_angle_beta   81.501 
_cell_angle_gamma  89.955 
 
_shelx_F_squared_multiplier     1.000 
 
loop_ 
 _refln_index_h 
 _refln_index_k 
 _refln_index_l 
 _refln_F_squared_calc 
 _refln_F_squared_meas 
 _refln_F_squared_sigma 
 _refln_observed_status 
   1   0   0      125.97      110.69      4.67 o 
   2   0   0    27659.71    28549.73    380.38 o 
   3   0   0      230.39      235.16      9.57 o 
   4   0   0      156.37      203.62      8.17 o 
   5   0   0      144.13      143.23     11.74 o 
   6   0   0      863.38      848.40     25.74 o 
   7   0   0       36.53       14.23     11.44 o 
   8   0   0     4920.25     4839.63     89.38 o 
   9   0   0       31.05        1.41     15.19 o 
  10   0   0     1218.63     1236.74     41.19 o 
  11   0   0        1.10       12.61     19.32 o 
  12   0   0      307.66      346.77     29.80 o 
  13   0   0       26.80       51.17     57.51 o 
 -13   1   0      163.31      132.76     34.86 o 
 -12   1   0       12.16      -11.48     25.50 o 
 -11   1   0     1486.82     1416.75     45.30 o 
 -10   1   0     1459.52     1420.96     42.77 o 
  -9   1   0      540.74      521.75     26.96 o 
  -8   1   0        8.69        4.13     12.84 o 
  -7   1   0      133.92       81.37     22.53 o 
  -6   1   0       80.80       72.13      8.10 o 
  -5   1   0      564.38      758.39     18.15 o 
  -4   1   0      921.23     1049.33     20.44 o 
  -3   1   0      209.36      167.67      7.73 o 
  -2   1   0    10412.93    10961.63    147.58 o 
  -1   1   0    32460.24    32994.44    438.58 o 
   0   1   0      218.00      237.36     12.43 o 
   1   1   0     1017.95     1025.47     16.43 o 
   2   1   0    27798.06    30348.18    452.83 o 
   3   1   0     4437.34     4889.39     79.16 o 
   4   1   0      320.61      309.66     22.27 o 
   5   1   0       38.53       18.48      8.86 o 
   6   1   0      410.99      401.17     19.28 o 
   7   1   0      976.50      946.23     29.68 o 
   8   1   0      104.18       92.49     16.44 o 
   9   1   0      422.13      447.52     38.61 o 
  10   1   0       14.19      -16.38     16.38 o 
  11   1   0     1688.67     1639.02     50.22 o 
  12   1   0      436.83      467.11     32.68 o 
  13   1   0      666.49      790.23     43.03 o 
 -13   2   0      191.81      191.16     36.33 o 
 -12   2   0      312.54      362.59     38.95 o 
 -11   2   0      206.77      228.57     24.21 o 
 -10   2   0       85.00       92.18     18.79 o 
  -9   2   0      476.78      428.14     33.90 o 
  -8   2   0      905.78      882.02     40.04 o 
  -7   2   0       66.32       72.97      9.91 o 
  -6   2   0     9315.57     9549.49    150.72 o 
  -5   2   0        8.15        5.03      5.85 o 
  -4   2   0     3666.29     3470.33     52.68 o 
  -3   2   0     1823.76     1917.03     30.97 o 
  -2   2   0     6774.14     6996.06     96.16 o 
  -1   2   0    10284.18    10503.79    141.43 o 
   0   2   0     3409.15     3420.20     56.33 o 
   1   2   0       40.98       42.88      5.78 o 
   2   2   0    26704.52    28806.61    382.87 o 
   3   2   0     4289.23     4559.06     65.64 o 
   4   2   0      756.72      742.39     21.27 o 
   5   2   0      784.09      735.23     23.10 o 
   6   2   0      190.90      230.77     16.28 o 
   7   2   0     1674.10     1699.76     41.91 o 
   8   2   0      951.11      867.21     31.93 o 
   9   2   0      216.25      236.24     21.84 o 
  10   2   0     2687.28     2822.54     66.21 o 
  11   2   0       13.62      -18.78     18.78 o 
  12   2   0      132.84       96.86     28.73 o 
  13   2   0        0.47      -28.03     28.03 o 
 -12   3   0       61.23       12.81     35.31 o 
 -11   3   0      465.53      493.00     49.41 o 
 -10   3   0      100.95       79.29     21.01 o 
  -9   3   0     1850.99     1764.11     45.11 o 
  -8   3   0       70.70       78.76     15.67 o 
  -7   3   0     1362.06     1276.66     28.94 o 
  -6   3   0      910.38     1006.23     26.90 o 
  -5   3   0     3095.75     3275.79     52.36 o 
  -4   3   0      452.26      483.55     14.54 o 
  -3   3   0     4031.33     4044.82     59.43 o 
  -2   3   0     5191.18     5791.43     81.18 o 
  -1   3   0     8404.53     8566.89    116.98 o 
   0   3   0      602.46      576.73     16.27 o 
   1   3   0       73.02       78.45      7.64 o 
   2   3   0     4756.24     4809.83     68.44 o 
   3   3   0        4.05       -2.26      4.51 o 
   4   3   0       21.52       26.10      5.92 o 
   5   3   0      402.35      428.14     19.51 o 
   6   3   0     1912.25     1929.24     44.36 o 
   7   3   0     1076.89      989.01     31.81 o 
   8   3   0       37.72       27.72     15.73 o 
   9   3   0      834.30      846.58     34.07 o 
  10   3   0      336.29      327.24     27.34 o 
  11   3   0       42.96       54.36     31.45 o 
  12   3   0       83.00       64.72     26.01 o 
 -12   4   0     1796.30     1895.53     79.21 o 
 -11   4   0      220.71      224.34     63.10 o 
 -10   4   0      946.56      917.83     68.27 o 
  -9   4   0     1102.39     1027.80     34.46 o 
  -8   4   0        0.83      -10.09     10.09 o 
  -7   4   0      109.98       73.39     11.42 o 
  -6   4   0     1476.44     1453.77     30.55 o 
  -5   4   0       11.84       -3.19      7.25 o 
  -4   4   0    16546.64    17517.97    237.79 o 
  -3   4   0     5157.75     5335.69     77.33 o 
  -2   4   0     7939.57     8067.22    111.96 o 
  -1   4   0      202.89      171.50      8.80 o 
   0   4   0      340.82      327.60     13.29 o 
   1   4   0      151.18      161.99     10.28 o 
   2   4   0     4946.29     5170.09     74.38 o 
   3   4   0    12607.51    13809.83    188.50 o 
   4   4   0    17604.24    18667.40    253.25 o 
   5   4   0      173.45      212.60     16.60 o 
   6   4   0     2016.00     2026.87     45.99 o 
   7   4   0       19.96        1.80     13.19 o 
   8   4   0        0.66       18.88     16.24 o 
   9   4   0      101.22       90.42     19.39 o 
  10   4   0      157.11      192.83     24.08 o 
  11   4   0      111.33       87.98     23.98 o 
  12   4   0      911.27      989.22     44.75 o 
 -12   5   0        8.92        7.76     44.91 o 
 -11   5   0      144.52      135.26     29.39 o 
 -10   5   0      780.81      804.26     73.45 o 
  -9   5   0      290.33      272.06     22.78 o 
  -8   5   0      386.56      377.36     26.84 o 
  -7   5   0     4781.39     4826.37     77.53 o 
  -6   5   0      560.80      578.26     17.80 o 
  -5   5   0     7206.04     7329.21    107.16 o 
  -4   5   0      186.52      236.65     12.12 o 
  -3   5   0     4112.26     4214.97     63.92 o 
  -2   5   0       49.16       51.21      7.20 o 
  -1   5   0     1526.12     1414.93     51.18 o 
   0   5   0       33.46       43.24      8.63 o 
   1   5   0    10803.67    11130.48    179.93 o 
   2   5   0      271.42      256.44     24.53 o 
   3   5   0      573.53      475.65     15.24 o 
   4   5   0       18.94       17.17      7.51 o 
   5   5   0      209.38      243.45     13.23 o 
   6   5   0     2045.15     2219.10     49.34 o 
   7   5   0       33.54       41.85     16.38 o 
   8   5   0        7.69       -0.82     15.23 o 
   9   5   0     1192.10     1222.98     41.33 o 
  10   5   0       81.73       76.16     33.96 o 
  11   5   0     1060.02     1136.79     52.83 o 
  12   5   0      398.61      476.10     36.97 o 
 -12   6   0      386.38      426.38     43.02 o 
 -11   6   0       39.51       13.13     28.35 o 
 -10   6   0     1054.90     1156.73     52.63 o 
  -9   6   0      714.88      691.35     41.08 o 
  -8   6   0      661.48      631.88     24.32 o 
  -7   6   0     1358.34     1319.72     32.33 o 
  -6   6   0      406.42      431.75     19.73 o 
  -5   6   0      265.44      272.10     14.90 o 
  -4   6   0       29.45        7.13     11.68 o 
  -3   6   0     1708.25     1802.51     33.45 o 
  -2   6   0     4497.05     4341.83     65.87 o 
  -1   6   0        5.87       -2.96      8.57 o 
   0   6   0     6739.89     6487.84    110.96 o 
   1   6   0      701.98      752.67     27.92 o 
   2   6   0      676.19      620.76     22.11 o 
   3   6   0      973.80      945.86     27.52 o 
   4   6   0      134.58      136.93     11.20 o 
   5   6   0     1244.33     1169.53     27.31 o 
   6   6   0      566.21      551.63     25.98 o 
   7   6   0      931.50      891.47     32.69 o 
   8   6   0     2863.84     2895.33     86.82 o 
   9   6   0       89.78       67.30     21.22 o 
  10   6   0      128.85      106.74     23.58 o 
  11   6   0        0.48        3.69     22.43 o 
  12   6   0       91.72       99.11     27.79 o 
 -11   7   0      471.76      558.61     44.82 o 
 -10   7   0       58.03       12.02     26.33 o 
  -9   7   0       18.92       67.67     27.29 o 
  -8   7   0      173.93      125.95     15.97 o 
  -7   7   0      312.42      305.12     22.26 o 
  -6   7   0     1317.88     1263.35     31.45 o 
  -5   7   0     1455.92     1339.81     46.53 o 
  -4   7   0      762.14      738.63     21.91 o 
  -3   7   0     4296.16     4137.30     71.08 o 
  -2   7   0        2.70        8.90      7.57 o 
  -1   7   0       93.00       72.13     24.98 o 
   0   7   0      125.71      135.02     14.07 o 
   1   7   0     6028.71     6297.64    110.73 o 
   2   7   0      461.51      486.85     21.49 o 
   3   7   0     2308.00     2221.59     49.23 o 
   4   7   0      241.27      225.57     23.96 o 
   5   7   0      702.13      580.55     21.06 o 
   6   7   0      207.83      202.38     18.84 o 
   7   7   0      345.67      320.80     23.76 o 
   8   7   0      564.16      595.53     30.76 o 
   9   7   0       26.97       20.25     26.45 o 
  10   7   0        2.66      -16.96     27.67 o 
  11   7   0      630.94      779.17     54.03 o 
 -11   8   0       68.83       41.45     31.39 o 
 -10   8   0      173.85      151.76     30.68 o 
  -9   8   0        3.04      -15.61     15.61 o 
  -8   8   0      899.41      922.81     36.50 o 
  -7   8   0        0.27       -9.20     13.18 o 
  -6   8   0      144.50      102.11     16.56 o 
  -5   8   0       32.28       -1.20     10.77 o 
  -4   8   0      744.70      719.44     23.45 o 
  -3   8   0      498.08      469.15     23.32 o 
  -2   8   0      637.36      613.01     28.88 o 
  -1   8   0      946.44      852.75     28.43 o 
   0   8   0     4138.12     4047.82     78.10 o 
   1   8   0     1727.21     1723.03     42.64 o 
   2   8   0     1768.56     1661.12     42.05 o 
   3   8   0      863.27      817.45     29.08 o 
   4   8   0       20.87        8.90     13.01 o 
   5   8   0      302.73      304.72     21.25 o 
   6   8   0       72.85       78.05     23.41 o 
   7   8   0     1360.37     1330.46     53.74 o 
   8   8   0     2270.24     2304.80     74.28 o 
   9   8   0      391.29      437.84     40.95 o 
  10   8   0      986.33      996.40     55.29 o 
  11   8   0        5.76      -28.73     32.23 o 
 -10   9   0      106.62      154.75     54.09 o 
  -9   9   0     1245.44     1270.05     56.92 o 
  -8   9   0        1.58      -18.45     18.45 o 
  -7   9   0       12.78      -28.80     28.80 o 
  -6   9   0        4.70        2.27     14.98 o 
  -5   9   0       96.49       84.70     17.62 o 
  -4   9   0      971.58      872.43     31.82 o 
  -3   9   0     2897.40     2823.63     79.56 o 
  -2   9   0      432.12      446.05     23.78 o 
  -1   9   0     3137.35     2884.58     62.19 o 
   0   9   0      243.23      247.68     23.04 o 
   1   9   0     1426.25     1309.93     38.26 o 
   2   9   0      137.53       90.58     17.32 o 
   3   9   0     1681.57     1639.89     44.26 o 
   4   9   0      888.64      862.13     32.04 o 
   5   9   0      925.24      898.20     43.45 o 
   6   9   0      117.47       98.66     26.31 o 
   7   9   0     1750.03     1771.69     63.72 o 
   8   9   0       10.70       21.61     25.37 o 
   9   9   0       39.22       46.61     36.56 o 
  10   9   0       55.36       27.62     32.37 o 
  -9  10   0       28.22      -24.08     24.08 o 
  -8  10   0      260.86      273.56     33.03 o 
  -7  10   0       29.02        0.71     21.44 o 
  -6  10   0      479.13      485.86     37.24 o 
  -5  10   0      363.41      345.46     25.70 o 
  -4  10   0     1658.50     1628.57     45.44 o 
  -3  10   0       23.22      -13.38     13.38 o 
  -2  10   0      297.42      337.21     26.56 o 
  -1  10   0      101.44       87.71     21.08 o 
   0  10   0       58.98       91.21     24.66 o 
   1  10   0        1.25       -6.49     14.67 o 
   2  10   0     1938.86     1952.89     50.82 o 
   3  10   0        5.87       -1.22     14.89 o 
   4  10   0     1150.77     1187.85     39.41 o 
   5  10   0      591.04      603.79     40.44 o 
   6  10   0     1867.95     1959.98     67.97 o 
   7  10   0       54.61       18.17     26.55 o 
   8  10   0      119.22      112.75     31.96 o 
   9  10   0      142.43       73.53     34.55 o 
  -8  11   0        0.67      -11.33     41.23 o 
  -7  11   0      108.55       97.81     27.49 o 
  -6  11   0       52.39       44.35     23.25 o 
  -5  11   0      303.42      345.21     34.56 o 
  -4  11   0      145.24      120.51     21.63 o 
  -3  11   0      387.79      426.44     40.55 o 
  -2  11   0      728.80      695.65     32.33 o 
  -1  11   0      413.66      428.98     27.94 o 
   0  11   0      486.88      508.35     28.85 o 
   1  11   0     2799.64     2713.02     64.88 o 
   2  11   0      181.33      174.50     21.84 o 
   3  11   0       49.60       39.29     18.72 o 
   4  11   0      473.81      442.03     23.85 o 
   5  11   0       45.41       43.56     26.81 o 
   6  11   0       32.07      -26.12     26.12 o 
   7  11   0      346.69      321.69     39.26 o 
   8  11   0        3.72      -25.70     25.70 o 
  -7  12   0       49.69       19.85     27.02 o 
  -6  12   0       10.46       50.69     63.69 o 
  -5  12   0       24.62       -1.22     22.89 o 
  -4  12   0     2146.91     2071.12     73.19 o 
  -3  12   0       86.67       59.17     21.84 o 
  -2  12   0     1823.33     1760.90     61.78 o 
  -1  12   0      204.69      220.40     25.16 o 
   0  12   0      258.27      245.20     33.40 o 
   1  12   0       38.56       14.00     19.76 o 
   2  12   0       26.22       12.40     19.23 o 
   3  12   0       22.83        4.32     15.72 o 
   4  12   0      274.08      301.63     36.21 o 
   5  12   0      628.07      728.64     48.81 o 
   6  12   0      465.48      474.00     47.41 o 
   7  12   0       25.04        8.75     48.00 o 
  -6  13   0        4.57       17.41     53.17 o 
  -5  13   0     2539.20     2801.70     92.87 o 
  -4  13   0       21.78       30.31     26.55 o 
  -3  13   0     1170.11     1168.07     61.74 o 
  -2  13   0      405.00      456.91     27.50 o 
  -1  13   0       26.03       33.91     17.20 o 
   0  13   0       80.80       50.14     17.29 o 
   1  13   0      259.95      304.58     24.57 o 
   2  13   0      163.96      161.21     24.25 o 
   3  13   0      524.68      609.16     36.24 o 
   4  13   0        1.14        1.67     28.27 o 
   5  13   0      477.73      495.90     51.08 o 
   6  13   0       18.78       12.91     32.84 o 
  -4  14   0      139.66      121.87     33.72 o 
  -3  14   0       26.30        8.78     25.44 o 
  -2  14   0      932.14      953.32     41.55 o 
  -1  14   0      172.74      181.41     27.15 o 
   0  14   0     1365.84     1373.03     49.52 o 
   1  14   0       15.40       11.18     22.18 o 
   2  14   0       60.84       49.35     34.41 o 
   3  14   0      182.45      206.00     28.90 o 
   4  14   0       23.16        7.73     32.97 o 
  -3 -14   1     1107.63     1185.04     47.57 o 
  -2 -14   1      235.79      192.59     28.05 o 
  -1 -14   1       30.43       20.00     19.29 o 
   0 -14   1       29.92       42.60     19.99 o 
   1 -14   1      266.49      295.12     26.22 o 
   2 -14   1      321.85      353.78     27.45 o 
   3 -14   1      125.80      165.32     33.23 o 
   4 -14   1     1067.46     1097.77    141.31 o 
  -6 -13   1      333.40      278.67     45.32 o 
  -5 -13   1      231.75      255.45     39.86 o 
  -4 -13   1       86.47       64.06     37.81 o 
  -3 -13   1      621.12      599.81     29.79 o 
  -2 -13   1      278.03      250.63     28.19 o 
  -1 -13   1      268.13      278.24     28.47 o 
   0 -13   1        1.51      -18.24     25.72 o 
   1 -13   1     1738.55     1882.59     55.93 o 
   2 -13   1       13.04       23.11     21.82 o 
   3 -13   1     1001.63     1081.10     53.59 o 
   4 -13   1      272.51      298.00     30.24 o 
   5 -13   1        0.79       70.73     70.37 o 
   6 -13   1      402.22      456.11     56.93 o 
  -7 -12   1      158.64      172.37     37.46 o 
  -6 -12   1       23.69       23.30     29.52 o 
  -5 -12   1        0.28       10.38     43.99 o 
  -4 -12   1     2003.64     2003.35    103.25 o 
  -3 -12   1      124.80       92.37     22.15 o 
  -2 -12   1     1049.94     1060.76     53.83 o 
  -1 -12   1      117.36      100.18     21.94 o 
   0 -12   1      398.42      406.34     29.13 o 
   1 -12   1      210.61      202.05     23.89 o 
   2 -12   1       61.06       62.84     21.72 o 
   3 -12   1       47.96       15.82     19.23 o 
   4 -12   1     1680.70     1640.02     50.65 o 
   5 -12   1       10.64        7.71     19.32 o 
   6 -12   1     1349.68     1411.72     61.80 o 
   7 -12   1       53.46       60.65     27.42 o 
  -8 -11   1      104.30      172.50     34.67 o 
  -7 -11   1      270.28      222.54     75.04 o 
  -6 -11   1       31.15      -36.58     62.60 o 
  -5 -11   1     2420.03     2503.26    105.92 o 
  -4 -11   1      697.59      669.39     32.54 o 
  -3 -11   1      463.34      508.47     29.74 o 
  -2 -11   1      541.20      553.04     30.45 o 
  -1 -11   1       71.86       89.87     23.98 o 
   0 -11   1      178.58      159.28     21.03 o 
   1 -11   1      436.63      474.42     27.86 o 
   2 -11   1       35.70       45.06     18.15 o 
   3 -11   1     3404.17     3394.50     75.22 o 
   4 -11   1       92.51      110.70     24.75 o 
   5 -11   1      744.22      717.97     33.74 o 
   6 -11   1      160.56      213.54     38.76 o 
   7 -11   1      102.80       71.53     26.10 o 
   8 -11   1       32.13        8.50     27.32 o 
  -9 -10   1        1.59      -28.05     51.42 o 
  -8 -10   1      321.79      381.83     39.56 o 
  -7 -10   1       30.97       14.90     25.86 o 
  -6 -10   1     1107.74     1033.27     49.51 o 
  -5 -10   1      457.04      570.54     39.41 o 
  -4 -10   1        0.61      -13.52     16.76 o 
  -3 -10   1      610.42      563.49     28.07 o 
  -2 -10   1       34.56       30.30     27.49 o 
  -1 -10   1      200.98      195.01     20.50 o 
   0 -10   1     2696.04     2613.17     60.95 o 
   1 -10   1      639.24      613.00     28.64 o 
   2 -10   1     2948.18     2920.44     65.34 o 
   3 -10   1      700.65      650.12     29.29 o 
   4 -10   1       68.98       56.33     29.65 o 
   5 -10   1      654.64      645.00     30.88 o 
   6 -10   1     1090.97     1106.04     77.15 o 
   7 -10   1        7.50      -20.32     20.32 o 
   8 -10   1      503.09      536.95     42.08 o 
   9 -10   1        8.58       -4.49     39.31 o 
 -10  -9   1      289.68      276.64     40.31 o 
  -9  -9   1      639.98      766.25     49.65 o 
  -8  -9   1      331.68      292.52     39.40 o 
  -7  -9   1      263.21      247.26     52.50 o 
  -6  -9   1      762.51      720.58     41.64 o 
  -5  -9   1     1058.17      979.12     45.37 o 
  -4  -9   1       25.59       -3.51     13.33 o 
  -3  -9   1     1598.03     1621.47     44.53 o 
  -2  -9   1      959.04      900.47     37.69 o 
  -1  -9   1     1710.22     1724.59     50.62 o 
   0  -9   1     1097.93     1011.72     39.13 o 
   1  -9   1     1081.50     1106.10     35.56 o 
   2  -9   1       17.84       -3.15     13.96 o 
   3  -9   1       16.13       16.52     14.68 o 
   4  -9   1       59.24       56.89     15.95 o 
   5  -9   1     1256.75     1254.04     49.22 o 
   6  -9   1       39.17       21.92     16.29 o 
   7  -9   1     1409.90     1509.68     57.07 o 
   8  -9   1      108.01      110.33     25.23 o 
   9  -9   1       77.92      125.37     56.26 o 
  10  -9   1        5.16        5.01     48.41 o 
 -10  -8   1       83.74       37.05     32.15 o 
  -9  -8   1       63.64       23.03     27.88 o 
  -8  -8   1      132.06      115.17     27.83 o 
  -7  -8   1       27.87       -0.46     46.49 o 
  -6  -8   1     2507.54     2360.79     85.39 o 
  -5  -8   1      330.81      332.53     21.84 o 
  -4  -8   1      437.46      422.73     26.06 o 
  -3  -8   1       14.51        1.74     12.79 o 
  -2  -8   1        1.43      -11.51     11.51 o 
  -1  -8   1      105.43      126.36     16.04 o 
   0  -8   1      488.42      464.36     23.00 o 
   1  -8   1      726.96      789.64     28.05 o 
   2  -8   1     2592.32     2229.81     50.14 o 
   3  -8   1       73.38       61.41     18.46 o 
   4  -8   1     2958.49     2798.39     50.49 o 
   5  -8   1      349.04      355.35     19.06 o 
   6  -8   1       32.03      -10.97     12.07 o 
   7  -8   1        0.22       -2.49     15.31 o 
   8  -8   1      807.31      807.55     44.40 o 
   9  -8   1        7.11       -9.63     16.04 o 
  10  -8   1      661.70      633.70     60.10 o 
  11  -8   1       13.28        7.49     29.19 o 
 -11  -7   1      264.25      298.74     40.94 o 
 -10  -7   1      197.88      133.81     32.52 o 
  -9  -7   1      991.55      960.27     52.92 o 
  -8  -7   1      667.14      680.26     41.99 o 
  -7  -7   1     2091.26     2057.54     51.30 o 
  -6  -7   1      755.64      726.65     29.09 o 
  -5  -7   1       54.73       38.11     10.70 o 
  -4  -7   1       82.29       82.99     13.74 o 
  -3  -7   1      630.83      551.09     22.97 o 
  -2  -7   1       46.74       28.54     10.98 o 
  -1  -7   1     5985.88     6014.26    106.62 o 
   0  -7   1      185.05      183.43     15.22 o 
   1  -7   1     2660.29     2592.52     53.54 o 
   2  -7   1      344.40      360.80     18.91 o 
   3  -7   1      819.54      744.23     21.04 o 
   4  -7   1      225.61      219.52     14.04 o 
   5  -7   1     1737.55     1682.26     35.61 o 
   6  -7   1     1051.26     1035.63     28.43 o 
   7  -7   1      989.65     1059.59     35.42 o 
   8  -7   1       76.14       59.50     14.19 o 
   9  -7   1     1619.57     1847.37     63.92 o 
  10  -7   1      209.08      263.40     75.37 o 
  11  -7   1       39.91       95.43     64.36 o 
 -11  -6   1      279.57      320.49     31.89 o 
 -10  -6   1      609.46      694.52     37.18 o 
  -9  -6   1      255.62      263.19     25.60 o 
  -8  -6   1       48.22       17.64     17.03 o 
  -7  -6   1        0.07       -5.86     14.40 o 
  -6  -6   1       13.20       -2.33     13.33 o 
  -5  -6   1        5.07        0.14      8.46 o 
  -4  -6   1     3392.79     3130.77     52.28 o 
  -3  -6   1       81.22       89.75      9.28 o 
  -2  -6   1    13157.17    13677.61    221.38 o 
  -1  -6   1     1143.97     1052.57     36.09 o 
   0  -6   1     2386.12     2424.88     49.36 o 
   1  -6   1     1337.92     1394.90     33.18 o 
   2  -6   1      455.37      391.79     18.34 o 
   3  -6   1      170.23      175.05     11.17 o 
   4  -6   1     7703.96     7488.03    108.73 o 
   5  -6   1     1153.05     1130.28     32.35 o 
   6  -6   1     2680.22     2735.48     49.74 o 
   7  -6   1     1655.52     1619.89     36.20 o 
   8  -6   1      336.96      378.26     19.87 o 
   9  -6   1      225.62      267.65     22.97 o 
  10  -6   1      485.68      545.75     39.78 o 
  11  -6   1      176.55      152.30     35.56 o 
  12  -6   1      531.46      563.00     61.43 o 
 -12  -5   1       13.01       -5.08     25.18 o 
 -11  -5   1      207.77      257.16     29.76 o 
 -10  -5   1        5.13      -14.87     19.09 o 
  -9  -5   1        8.12       11.92     21.59 o 
  -8  -5   1       60.40       35.06     22.43 o 
  -7  -5   1     1935.02     2109.40     50.88 o 
  -6  -5   1      565.19      556.80     25.07 o 
  -5  -5   1     6538.59     6337.98     94.55 o 
  -4  -5   1      999.36     1023.15     23.45 o 
  -3  -5   1      719.03      746.74     18.71 o 
  -2  -5   1      211.57      223.31     10.78 o 
  -1  -5   1     3449.49     3513.45     64.20 o 
   0  -5   1      128.18      144.79     11.62 o 
   1  -5   1     9783.10     9596.57    156.16 o 
   2  -5   1      100.11       92.47      8.04 o 
   3  -5   1    10621.18    10505.80    146.21 o 
   4  -5   1      199.90      244.52     12.54 o 
   5  -5   1      153.32      146.03     27.96 o 
   6  -5   1      174.17      193.70     13.88 o 
   7  -5   1       87.15       47.44     19.95 o 
   8  -5   1      107.48       80.58     13.47 o 
   9  -5   1      448.96      479.22     27.06 o 
  10  -5   1       64.50       64.00     33.55 o 
  11  -5   1     1221.34     1296.75     56.71 o 
  12  -5   1       23.58       25.67     28.93 o 
 -12  -4   1       62.35       37.64     25.16 o 
 -11  -4   1       24.06       11.65     21.72 o 
 -10  -4   1      528.70      558.59     32.95 o 
  -9  -4   1        1.85      -17.31     17.31 o 
  -8  -4   1     2637.54     2666.52     69.92 o 
  -7  -4   1      952.78      929.91     46.65 o 
  -6  -4   1     1178.16     1120.79     32.72 o 
  -5  -4   1      101.79      101.51     13.37 o 
  -4  -4   1      160.26      182.72     12.07 o 
  -3  -4   1      192.52      177.16      9.73 o 
  -2  -4   1       35.36       73.13      6.58 o 
  -1  -4   1      132.15      142.08     10.14 o 
   0  -4   1     6021.14     5957.41     99.07 o 
   1  -4   1       82.48       74.49      5.70 o 
   2  -4   1     5072.96     5132.91     73.90 o 
   3  -4   1      579.27      570.87     18.47 o 
   4  -4   1     2317.40     2413.91     40.69 o 
   5  -4   1        5.65        0.57      7.47 o 
   6  -4   1     3012.96     2945.44     50.31 o 
   7  -4   1       80.74       69.44     10.91 o 
   8  -4   1       27.93       26.17     11.18 o 
   9  -4   1      470.10      448.08     25.74 o 
  10  -4   1      103.38      119.52     20.11 o 
  11  -4   1        4.55       -2.35     25.22 o 
  12  -4   1      368.37      395.82     46.58 o 
 -12  -3   1      185.29      194.46     28.71 o 
 -11  -3   1     1336.10     1408.88     48.34 o 
 -10  -3   1        5.56       51.48     20.31 o 
  -9  -3   1      190.18      156.76     21.19 o 
  -8  -3   1       71.88       70.13     16.89 o 
  -7  -3   1      231.94      171.81     19.80 o 
  -6  -3   1      110.41      101.33     14.19 o 
  -5  -3   1     4645.60     4537.30     68.79 o 
  -4  -3   1      400.07      465.05     14.51 o 
  -3  -3   1     1823.05     1685.49     29.00 o 
  -2  -3   1     1124.98     1285.31     22.76 o 
  -1  -3   1      574.87      521.79     16.89 o 
   0  -3   1     6999.30     7333.85    118.19 o 
   1  -3   1       75.68      109.09      9.47 o 
   2  -3   1     1660.96     1826.89     29.54 o 
   3  -3   1    25871.36    26641.95    355.21 o 
   4  -3   1      625.00      638.37     16.58 o 
   5  -3   1     6036.92     6149.33     89.85 o 
   6  -3   1      758.83      791.84     21.23 o 
   7  -3   1      770.01      849.94     23.12 o 
   8  -3   1        3.97        0.82     12.87 o 
   9  -3   1       70.12       74.33     16.57 o 
  10  -3   1        9.84       10.19     16.82 o 
  11  -3   1      803.88      804.19     35.63 o 
  12  -3   1       98.29       91.12     30.08 o 
  13  -3   1      942.04      973.18     57.41 o 
 -13  -2   1      221.03      239.13     42.15 o 
 -12  -2   1      206.06      198.53     27.67 o 
 -11  -2   1       44.46       36.53     21.12 o 
 -10  -2   1      169.50      118.69     21.11 o 
  -9  -2   1      665.13      676.58     31.25 o 
  -8  -2   1     1786.75     1815.57     46.52 o 
  -7  -2   1       33.89       19.30     12.33 o 
  -6  -2   1     3491.19     3414.37     65.05 o 
  -5  -2   1      145.80      142.45     12.50 o 
  -4  -2   1     1127.67     1014.77     21.25 o 
  -3  -2   1      627.88      669.51     24.58 o 
  -2  -2   1       37.67       33.52      5.08 o 
  -1  -2   1     1803.61     2044.98     30.77 o 
   0  -2   1     8726.69     8463.47    133.57 o 
   1  -2   1       37.33       43.78      5.05 o 
   2  -2   1   139933.86   149503.77   1961.40 o 
   3  -2   1      380.36      349.06     10.73 o 
   4  -2   1     8270.94     8860.45    123.16 o 
   5  -2   1     2757.40     3076.75     49.13 o 
   6  -2   1      982.51      953.07     29.90 o 
   7  -2   1      124.49      165.38     13.62 o 
   8  -2   1      384.29      347.28     21.03 o 
   9  -2   1       22.82       -0.89     15.15 o 
  10  -2   1     1718.89     1659.09     46.38 o 
  11  -2   1       43.84       35.38     18.81 o 
  12  -2   1      222.28      244.27     35.41 o 
  13  -2   1       90.24       73.42     65.02 o 
 -13  -1   1      107.08       56.36     32.73 o 
 -12  -1   1      300.97      320.45     29.92 o 
 -11  -1   1     1418.74     1511.21     57.62 o 
 -10  -1   1       10.19      -16.87     16.87 o 
  -9  -1   1     3064.13     3108.93     67.44 o 
  -8  -1   1      111.54      107.51     17.08 o 
  -7  -1   1      160.59      193.94     16.82 o 
  -6  -1   1      160.52      185.54     15.16 o 
  -5  -1   1      605.77      758.54     22.56 o 
  -4  -1   1       15.91       39.69      8.12 o 
  -3  -1   1     3112.46     3032.55     45.15 o 
  -2  -1   1      222.22      245.54     19.02 o 
  -1  -1   1    17814.57    19042.73    254.01 o 
   0  -1   1      316.23      310.02      7.21 o 
   1  -1   1     6843.56     7060.54    124.12 o 
   2  -1   1    23672.51    26169.68    346.31 o 
   3  -1   1     2003.00     1948.43     31.00 o 
   4  -1   1      725.92      799.11     17.28 o 
   5  -1   1     1688.55     1655.48     29.90 o 
   6  -1   1      451.50      501.57     15.53 o 
   7  -1   1     1994.81     1994.48     37.30 o 
   8  -1   1       16.27        0.30     13.08 o 
   9  -1   1      770.91      735.01     29.84 o 
  10  -1   1       69.63       58.25     18.70 o 
  11  -1   1      101.53      127.86     21.64 o 
  12  -1   1        9.23       -6.72     23.72 o 
  13  -1   1      591.99      637.58     50.74 o 
 -13   0   1      162.66      164.74     36.46 o 
 -12   0   1     1573.28     1617.52     71.20 o 
 -11   0   1      650.57      686.02     35.47 o 
 -10   0   1     1116.13     1104.16     38.57 o 
  -9   0   1        1.49      -14.45     14.45 o 
  -8   0   1       28.31       16.79     13.43 o 
  -7   0   1      297.96      341.52     19.23 o 
  -6   0   1     1288.28     1009.91     62.84 o 
  -5   0   1       60.16       45.27      6.57 o 
  -4   0   1    21671.72    21794.25    697.07 o 
  -3   0   1       62.76       57.67      5.24 o 
  -2   0   1       24.47       37.55      6.48 o 
  -1   0   1       10.91        8.66      2.05 o 
   0   0   1     4038.94      653.57     24.87 o 
   1   0   1        0.46        0.66      2.40 o 
   2   0   1      116.28       82.06      5.05 o 
   3   0   1        2.99       -3.72      3.72 o 
   4   0   1      431.88      386.49     11.24 o 
   5   0   1       87.25       81.91      6.46 o 
   6   0   1      107.78      158.85     13.81 o 
   7   0   1        0.02      -10.37     10.37 o 
   8   0   1        8.06       -8.61     16.67 o 
   9   0   1       14.22        0.75     14.84 o 
  10   0   1     2164.26     2285.10     56.71 o 
  11   0   1      187.69      179.27     23.66 o 
  12   0   1     1701.36     1757.08     60.21 o 
  13   0   1       13.10        1.17     30.93 o 
 -13   1   1      163.40      153.92     37.24 o 
 -12   1   1      214.31      251.64     66.02 o 
 -11   1   1       34.72       32.97     27.76 o 
 -10   1   1      138.25      125.46     20.14 o 
  -9   1   1     1931.95     1802.02     46.90 o 
  -8   1   1        1.79       19.82     16.81 o 
  -7   1   1     1148.93      974.70     73.35 o 
  -6   1   1        1.15       -6.27      6.27 o 
  -5   1   1     1972.30     1888.13     33.10 o 
  -4   1   1      340.74      351.54     11.32 o 
  -3   1   1     4364.25     4703.44     66.81 o 
  -2   1   1     4859.82     5204.65     71.97 o 
  -1   1   1    10792.20    11065.41    170.40 o 
   0   1   1      165.41      171.57      4.73 o 
   1   1   1    45458.75    49313.39    724.05 o 
   2   1   1     4822.81     5477.21     86.11 o 
   3   1   1     5823.21     5960.05     96.43 o 
   4   1   1     2817.53     3129.17     55.27 o 
   5   1   1      797.91      892.14     24.83 o 
   6   1   1     1530.01     1554.39     46.08 o 
   7   1   1     1255.95     1199.79     33.45 o 
   8   1   1      444.30      464.22     24.39 o 
   9   1   1     1993.73     2029.67     50.61 o 
  10   1   1      276.90      279.14     23.76 o 
  11   1   1      492.38      583.48     33.35 o 
  12   1   1       16.99       -0.40     23.08 o 
  13   1   1      185.48      170.94     28.68 o 
 -13   2   1      322.22      373.34     43.54 o 
 -12   2   1      277.70      321.80     62.02 o 
 -11   2   1       48.80       23.79     24.95 o 
 -10   2   1     1706.23     1618.01     45.77 o 
  -9   2   1       35.52       -8.54     21.95 o 
  -8   2   1      800.91      748.43     28.81 o 
  -7   2   1     2367.12     2376.17     48.07 o 
  -6   2   1      394.67      489.16     24.37 o 
  -5   2   1      267.17      233.23     10.80 o 
  -4   2   1       45.83       32.14      6.12 o 
  -3   2   1     4379.27     4413.39     63.33 o 
  -2   2   1     6487.06     6793.98    131.44 o 
  -1   2   1      641.84      620.19     12.47 o 
   0   2   1     1217.87     1218.57     45.32 o 
   1   2   1    21858.84    23581.25    313.69 o 
   2   2   1     5982.44     6484.43     90.10 o 
   3   2   1     5089.98     5540.27     78.43 o 
   4   2   1     2088.09     1938.75     38.62 o 
   5   2   1      234.99      302.75     16.03 o 
   6   2   1     6692.42     6642.90    112.41 o 
   7   2   1      499.43      492.90     23.51 o 
   8   2   1      677.00      578.29     27.56 o 
   9   2   1       16.34        8.09     15.93 o 
  10   2   1       59.89       61.36     19.86 o 
  11   2   1       10.35        6.25     19.24 o 
  12   2   1      432.01      459.85     40.35 o 
  13   2   1       86.15       54.32     27.76 o 
 -12   3   1       31.81       -3.60     31.55 o 
 -11   3   1      993.12     1043.71     52.58 o 
 -10   3   1      101.88       92.01     19.92 o 
  -9   3   1        1.91       -0.27     14.77 o 
  -8   3   1       29.67       15.69     17.67 o 
  -7   3   1      253.18      195.57     13.44 o 
  -6   3   1       90.65       93.85     10.56 o 
  -5   3   1     3939.72     4093.08     62.88 o 
  -4   3   1     1806.47     1872.21     40.41 o 
  -3   3   1     3963.50     4000.98     58.95 o 
  -2   3   1      362.19      276.58      9.76 o 
  -1   3   1     1347.72     1405.88     23.38 o 
   0   3   1     1276.32     1339.35     26.79 o 
   1   3   1     8878.73     8970.01    142.99 o 
   2   3   1     1059.12     1146.39     26.14 o 
   3   3   1    22735.52    23912.02    319.52 o 
   4   3   1      402.10      422.82     19.60 o 
   5   3   1     6900.48     7568.64    227.33 o 
   6   3   1      330.39      393.00     20.49 o 
   7   3   1     1154.82     1260.33     35.93 o 
   8   3   1       31.40       21.55     16.37 o 
   9   3   1      474.31      529.10     29.37 o 
  10   3   1       51.40       57.68     19.94 o 
  11   3   1     1088.92     1127.44     43.57 o 
  12   3   1       12.23      -15.64     22.97 o 
 -12   4   1       41.74       38.81     30.46 o 
 -11   4   1      346.95      352.12     37.18 o 
 -10   4   1      658.62      656.67     42.15 o 
  -9   4   1       50.42       47.44     16.32 o 
  -8   4   1      520.07      490.09     20.27 o 
  -7   4   1       66.21       74.40     11.51 o 
  -6   4   1      198.49      176.01     12.44 o 
  -5   4   1     1225.68     1139.66     24.97 o 
  -4   4   1     1033.50     1116.49     43.59 o 
  -3   4   1     2014.36     2216.52     49.53 o 
  -2   4   1      147.26      103.45     12.18 o 
  -1   4   1      266.38      232.68      8.99 o 
   0   4   1    12877.33    12766.63    202.50 o 
   1   4   1      499.14      461.50     15.51 o 
   2   4   1     2591.83     2401.50     38.30 o 
   3   4   1     1062.22     1073.78     24.51 o 
   4   4   1        0.48       -9.02      9.02 o 
   5   4   1      301.03      272.94     11.56 o 
   6   4   1      197.45      184.17     16.58 o 
   7   4   1      280.64      285.38     20.41 o 
   8   4   1       13.27        3.54     15.15 o 
   9   4   1     1273.30     1277.33     41.53 o 
  10   4   1      407.69      405.67     29.64 o 
  11   4   1        1.05      -11.23     19.84 o 
  12   4   1      116.35      138.34     27.51 o 
 -12   5   1        1.63       14.42     29.70 o 
 -11   5   1     1406.84     1489.41     61.61 o 
 -10   5   1        1.64      -20.82     20.82 o 
  -9   5   1     1483.52     1499.37     56.41 o 
  -8   5   1       38.02       31.84     12.07 o 
  -7   5   1     2511.87     2452.16     46.36 o 
  -6   5   1     2215.79     2287.91     43.49 o 
  -5   5   1     1628.99     1437.87     29.87 o 
  -4   5   1       67.63       56.12      8.84 o 
  -3   5   1     5057.61     4939.02     73.18 o 
  -2   5   1      832.37      766.39     17.97 o 
  -1   5   1    10574.34    10788.53    148.16 o 
   0   5   1       12.76       14.36      9.09 o 
   1   5   1     1612.59     1609.36     34.88 o 
   2   5   1     1111.91     1074.41     49.33 o 
   3   5   1     9116.35     9307.68    171.37 o 
   4   5   1     1097.55     1188.04     28.12 o 
   5   5   1     5540.80     5509.13     88.44 o 
   6   5   1        2.07       -4.97     11.70 o 
   7   5   1     5127.66     5310.15     98.15 o 
   8   5   1       76.07       61.59     17.50 o 
   9   5   1       69.53       55.00     19.10 o 
  10   5   1      645.60      666.39     35.22 o 
  11   5   1      340.31      373.31     32.12 o 
  12   5   1      407.44      471.62     36.09 o 
 -12   6   1      162.72      189.91     35.91 o 
 -11   6   1       72.09       64.07     29.28 o 
 -10   6   1        0.40      -11.42     25.63 o 
  -9   6   1     1339.64     1293.66     53.47 o 
  -8   6   1     1240.20     1209.23     32.08 o 
  -7   6   1      226.13      256.24     16.67 o 
  -6   6   1      201.45      184.76     14.42 o 
  -5   6   1      672.39      657.06     18.40 o 
  -4   6   1      647.22      530.78     18.22 o 
  -3   6   1     1511.73     1549.50     30.17 o 
  -2   6   1      342.10      311.67     26.84 o 
  -1   6   1     1751.96     1873.91     40.10 o 
   0   6   1     3756.95     3544.93     67.94 o 
   1   6   1      390.52      348.25     16.88 o 
   2   6   1     5044.40     5078.94     90.28 o 
   3   6   1     2335.66     2210.43     61.16 o 
   4   6   1      293.80      252.93     16.30 o 
   5   6   1      221.69      194.32     12.97 o 
   6   6   1      869.01      852.18     30.30 o 
   7   6   1      671.41      665.70     29.28 o 
   8   6   1     1384.95     1407.07     59.13 o 
   9   6   1      300.82      357.03     33.75 o 
  10   6   1     1507.06     1545.37     49.66 o 
  11   6   1      910.50     1033.50     44.55 o 
  12   6   1      427.42      452.11     37.21 o 
 -11   7   1      290.96      338.81     74.79 o 
 -10   7   1      262.58      196.78     33.51 o 
  -9   7   1     2264.39     2411.74     75.72 o 
  -8   7   1       97.22       81.99     17.79 o 
  -7   7   1     2504.48     2543.79     59.66 o 
  -6   7   1      387.15      433.15     19.45 o 
  -5   7   1        6.41       -8.45      8.45 o 
  -4   7   1      501.75      502.22     27.47 o 
  -3   7   1     3186.51     3133.52     52.20 o 
  -2   7   1      134.34      114.48      9.66 o 
  -1   7   1    10513.14    10286.18    170.56 o 
   0   7   1      450.78      436.52     40.99 o 
   1   7   1     5872.29     5653.33    100.40 o 
   2   7   1      595.43      573.90     28.58 o 
   3   7   1      474.77      426.33     20.88 o 
   4   7   1      660.01      643.54     20.24 o 
   5   7   1      216.34      161.99     13.41 o 
   6   7   1       93.18       93.76     16.89 o 
   7   7   1     4678.09     4377.66     85.56 o 
   8   7   1      372.26      384.29     26.97 o 
   9   7   1     3425.77     3466.15    115.65 o 
  10   7   1        4.82      -24.86     39.31 o 
  11   7   1       36.60      -21.70     31.40 o 
 -11   8   1       93.65       95.36     34.32 o 
 -10   8   1      126.85      146.18     30.86 o 
  -9   8   1        5.12       11.69     17.12 o 
  -8   8   1      403.50      433.70     38.83 o 
  -7   8   1      335.44      359.18     24.48 o 
  -6   8   1      685.04      696.60     24.56 o 
  -5   8   1       11.05        2.66      9.27 o 
  -4   8   1      816.04      798.20     23.75 o 
  -3   8   1     1142.57     1141.14     34.48 o 
  -2   8   1     3212.44     2939.25     60.83 o 
  -1   8   1      140.14      148.05     15.81 o 
   0   8   1        5.13       10.40     15.55 o 
   1   8   1      602.01      634.14     25.10 o 
   2   8   1     2335.40     2080.48     48.72 o 
   3   8   1     1742.69     1666.02     42.53 o 
   4   8   1     1112.65     1056.87     33.66 o 
   5   8   1       42.25       22.04     14.60 o 
   6   8   1      908.61      924.66     43.10 o 
   7   8   1       59.91       54.20     24.88 o 
   8   8   1        0.77      -11.73     23.67 o 
   9   8   1        0.07      -24.63     26.50 o 
  10   8   1       23.06       -4.80     29.26 o 
  11   8   1       25.25       -0.38     32.82 o 
 -10   9   1        8.32        4.84     46.24 o 
  -9   9   1       15.16      -10.17     25.08 o 
  -8   9   1        5.44      -13.28     19.48 o 
  -7   9   1      542.72      594.19     37.55 o 
  -6   9   1        1.06      -15.95     15.95 o 
  -5   9   1       69.81       75.92     16.65 o 
  -4   9   1      819.89      762.30     30.53 o 
  -3   9   1      355.00      412.94     23.76 o 
  -2   9   1        7.01        1.55     13.90 o 
  -1   9   1     2888.58     2542.90     56.94 o 
   0   9   1       11.54      -12.64     13.18 o 
   1   9   1     2858.61     2763.37     61.00 o 
   2   9   1     2552.61     2469.81     57.17 o 
   3   9   1      724.68      707.47     37.19 o 
   4   9   1      181.53      157.36     18.48 o 
   5   9   1       44.25       43.54     14.46 o 
   6   9   1      139.35      111.96     26.54 o 
   7   9   1        2.47      -11.22     22.90 o 
   8   9   1      280.60      294.96     35.31 o 
   9   9   1      319.49      365.11     40.26 o 
  10   9   1      193.85      230.12     39.50 o 
  -9  10   1       48.10       15.29     38.48 o 
  -8  10   1      230.27      253.89     34.37 o 
  -7  10   1        5.48      -17.15     31.05 o 
  -6  10   1      152.54      161.85     52.59 o 
  -5  10   1       20.56        4.91     18.84 o 
  -4  10   1       79.04       76.53     30.47 o 
  -3  10   1      132.17      103.68     17.98 o 
  -2  10   1     3501.82     3436.41     89.10 o 
  -1  10   1     1228.93     1241.41     38.68 o 
   0  10   1     3460.30     3356.66     71.99 o 
   1  10   1      569.37      535.42     27.58 o 
   2  10   1        1.84      -13.21     23.61 o 
   3  10   1      183.71      193.60     21.02 o 
   4  10   1      546.54      545.17     27.88 o 
   5  10   1      344.20      387.93     35.12 o 
   6  10   1      570.14      578.36     56.51 o 
   7  10   1        2.24        0.98     26.84 o 
   8  10   1      459.76      429.35     42.05 o 
   9  10   1        4.32      -19.64     30.14 o 
  -8  11   1      184.21      218.71     34.18 o 
  -7  11   1      217.36      286.74     34.58 o 
  -6  11   1       45.73        9.65     21.81 o 
  -5  11   1      809.79      866.63     46.03 o 
  -4  11   1      201.51      184.84     24.07 o 
  -3  11   1     2541.80     2616.32     73.08 o 
  -2  11   1       20.21        9.33     16.96 o 
  -1  11   1      264.32      256.73     23.57 o 
   0  11   1       49.61       18.03     16.73 o 
   1  11   1      595.20      554.17     29.85 o 
   2  11   1        2.42      -15.07     15.07 o 
   3  11   1     1194.64     1243.13     41.23 o 
   4  11   1      859.81      752.73     33.11 o 
   5  11   1     1041.39     1109.96     52.13 o 
   6  11   1        0.96       -4.46     26.81 o 
   7  11   1      298.33      296.22     37.49 o 
   8  11   1       87.04      118.75     86.31 o 
  -7  12   1       52.18       60.96     28.63 o 
  -6  12   1      572.20      649.18     47.74 o 
  -5  12   1      151.30      163.90     41.73 o 
  -4  12   1      217.54      270.13     76.54 o 
  -3  12   1       32.82        7.02     17.36 o 
  -2  12   1      937.80      884.34     36.46 o 
  -1  12   1      244.11      259.10     21.49 o 
   0  12   1      907.87      825.16     38.24 o 
   1  12   1       17.49       20.15     17.28 o 
   2  12   1     1975.96     1952.47     54.32 o 
   3  12   1       65.48       33.06     19.18 o 
   4  12   1      473.86      467.78     31.84 o 
   5  12   1      157.63      160.78     33.76 o 
   6  12   1       81.72      106.46     32.27 o 
   7  12   1        2.73        1.66     31.31 o 
  -6  13   1       42.30        9.11     27.56 o 
  -5  13   1      236.42      221.78     75.37 o 
  -4  13   1      235.01      354.27     57.51 o 
  -3  13   1      314.57      282.06     47.83 o 
  -2  13   1      107.36      110.48     22.40 o 
  -1  13   1      261.35      287.59     27.88 o 
   0  13   1        2.34      -16.02     17.82 o 
   1  13   1      120.32      116.22     22.66 o 
   2  13   1       31.49       49.81     20.93 o 
   3  13   1       23.91      -16.44     19.72 o 
   4  13   1        0.75       -6.87     22.23 o 
   5  13   1      230.03      263.92     39.19 o 
   6  13   1      122.37      133.94     55.01 o 
  -4  14   1      658.62      675.02     61.77 o 
  -3  14   1        0.90      -24.21     24.21 o 
  -2  14   1       75.47       85.18     29.88 o 
  -1  14   1       41.78       28.18     21.29 o 
   0  14   1       63.92       76.87     34.25 o 
   1  14   1      107.50      107.57     25.13 o 
   2  14   1      317.98      346.74     31.74 o 
   3  14   1      111.79      130.45     25.95 o 
   4  14   1      281.68      295.98     40.87 o 
  -3 -14   2      109.16      176.63     28.06 o 
  -2 -14   2      193.34      205.62     32.49 o 
  -1 -14   2      544.43      617.55     39.37 o 
   0 -14   2     1240.51     1339.27     50.12 o 
   1 -14   2        0.71       -1.76     23.16 o 
   2 -14   2      754.34      849.05     41.88 o 
   3 -14   2       14.26       21.30     36.15 o 
   4 -14   2        2.59      -21.14     21.14 o 
  -5 -13   2      223.08      214.12     37.88 o 
  -4 -13   2      103.47      136.02     32.45 o 
  -3 -13   2      330.64      356.08     31.46 o 
  -2 -13   2      403.43      418.62     32.96 o 
  -1 -13   2      355.12      404.14     31.30 o 
   0 -13   2       38.79       18.60     23.78 o 
   1 -13   2        8.58       58.92     30.30 o 
   2 -13   2      415.76      407.09     31.80 o 
   3 -13   2      808.47      796.70     40.04 o 
   4 -13   2      141.49      165.87     29.53 o 
   5 -13   2     1892.01     1824.26     72.36 o 
   6 -13   2      316.60      360.84     42.33 o 
  -7 -12   2      215.00      187.06     38.61 o 
  -6 -12   2      417.14      492.48     46.25 o 
  -5 -12   2      797.95      742.51     58.93 o 
  -4 -12   2       31.04       59.19     29.54 o 
  -3 -12   2       71.71       68.13     21.49 o 
  -2 -12   2        9.64        7.36     19.09 o 
  -1 -12   2       44.26       25.24     19.79 o 
   0 -12   2       85.03       73.72     20.81 o 
   1 -12   2      198.80      209.08     28.66 o 
   2 -12   2      894.64      908.89     60.23 o 
   3 -12   2      226.26      284.96     28.21 o 
   4 -12   2     1142.50     1278.06     44.58 o 
   5 -12   2       66.86       37.18     21.52 o 
   6 -12   2      114.36      121.38     38.92 o 
   7 -12   2      146.14      157.72     53.67 o 
  -8 -11   2      190.63      180.23     38.24 o 
  -7 -11   2      511.40      567.38     46.63 o 
  -6 -11   2       23.12       31.58     27.26 o 
  -5 -11   2        4.36       20.72     26.46 o 
  -4 -11   2       31.36       22.86     18.72 o 
  -3 -11   2      297.48      325.91     26.66 o 
  -2 -11   2      698.51      644.49     35.28 o 
  -1 -11   2     1894.12     1869.96     51.80 o 
   0 -11   2       89.23       70.16     19.14 o 
   1 -11   2       11.48      -11.79     15.98 o 
   2 -11   2      428.79      449.75     28.39 o 
   3 -11   2       78.40      117.64     35.24 o 
   4 -11   2       15.64      -20.36     20.36 o 
   5 -11   2     1474.27     1389.57     55.24 o 
   6 -11   2      498.83      571.79     43.89 o 
   7 -11   2      830.20      871.30     55.34 o 
   8 -11   2       64.52       32.72     27.49 o 
  -9 -10   2       64.17        4.37     31.65 o 
  -8 -10   2       86.93       77.86     31.85 o 
  -7 -10   2       71.67       78.89     29.33 o 
  -6 -10   2      679.93      648.77     42.61 o 
  -5 -10   2      502.71      534.35     38.53 o 
  -4 -10   2     1596.66     1411.31     43.52 o 
  -3 -10   2        3.39       12.48     15.90 o 
  -2 -10   2      987.26      960.21     35.69 o 
  -1 -10   2      383.17      360.38     25.45 o 
   0 -10   2     1152.08     1165.52     38.54 o 
   1 -10   2     1163.58     1156.26     38.07 o 
   2 -10   2     1861.47     1869.61     49.66 o 
   3 -10   2        7.14      -12.23     14.98 o 
   4 -10   2     2094.82     2114.36     53.74 o 
   5 -10   2       56.15       60.30     18.45 o 
   6 -10   2      300.83      328.92     46.56 o 
   7 -10   2       32.69       32.42     29.05 o 
   8 -10   2       25.45       -8.90     24.04 o 
   9 -10   2       13.55      -15.27     30.22 o 
 -10  -9   2      156.71      172.94     38.35 o 
  -9  -9   2      271.47      224.20     47.83 o 
  -8  -9   2       91.21       83.36     47.58 o 
  -7  -9   2      574.98      547.77     63.52 o 
  -6  -9   2      711.94      672.68     41.50 o 
  -5  -9   2      304.32      277.93     30.36 o 
  -4  -9   2      108.80       53.59     16.33 o 
  -3  -9   2      962.07      905.18     34.04 o 
  -2  -9   2      888.19      942.19     33.49 o 
  -1  -9   2      697.67      613.16     32.43 o 
   0  -9   2       67.45       28.06     14.77 o 
   1  -9   2     7528.89     7366.78    131.52 o 
   2  -9   2      426.74      435.23     24.75 o 
   3  -9   2     1685.71     1650.54     46.39 o 
   4  -9   2      104.73      101.01     17.24 o 
   5  -9   2       65.83       52.92     17.21 o 
   6  -9   2       32.14       -4.44     15.37 o 
   7  -9   2     1303.47     1364.21     45.32 o 
   8  -9   2       38.46       14.45     21.82 o 
   9  -9   2     1090.63     1162.76     54.69 o 
  10  -9   2       32.78       49.41     45.74 o 
 -10  -8   2     1326.50     1433.10    149.49 o 
  -9  -8   2      199.08      241.82     35.43 o 
  -8  -8   2      604.54      646.94     43.25 o 
  -7  -8   2      421.89      413.85     35.65 o 
  -6  -8   2      500.52      541.72     36.80 o 
  -5  -8   2      178.98      149.00     17.91 o 
  -4  -8   2      935.57      973.11     32.77 o 
  -3  -8   2      119.42       81.97     15.81 o 
  -2  -8   2     3826.08     3549.08     71.74 o 
  -1  -8   2      517.54      529.68     24.24 o 
   0  -8   2     7068.61     7034.40    123.95 o 
   1  -8   2        0.29      -11.75     11.75 o 
   2  -8   2       24.23        7.63     13.39 o 
   3  -8   2      755.41      748.05     27.68 o 
   4  -8   2     2744.10     2676.17     48.99 o 
   5  -8   2      140.47      166.54     15.41 o 
   6  -8   2     1479.84     1483.77     35.59 o 
   7  -8   2      285.05      280.74     19.03 o 
   8  -8   2     1196.23     1171.72     34.40 o 
   9  -8   2       13.64       -4.62     16.04 o 
  10  -8   2       76.11       60.95     27.57 o 
  11  -8   2       19.03       31.56     71.70 o 
 -11  -7   2      458.71      563.37    144.24 o 
 -10  -7   2       12.67       18.73     28.31 o 
  -9  -7   2       47.01      -15.69     26.60 o 
  -8  -7   2       22.53       21.67     23.54 o 
  -7  -7   2      452.08      508.75     36.18 o 
  -6  -7   2      195.67      215.49     22.62 o 
  -5  -7   2     1262.81     1172.37     28.96 o 
  -4  -7   2       62.80       74.90     14.25 o 
  -3  -7   2      543.20      500.30     22.67 o 
  -2  -7   2       29.34       12.12     11.10 o 
  -1  -7   2      291.70      321.35     29.08 o 
   0  -7   2      379.80      347.70     18.53 o 
   1  -7   2     1635.54     1502.86     38.50 o 
   2  -7   2      144.06      169.68     11.12 o 
   3  -7   2     4892.87     4693.65     72.52 o 
   4  -7   2      681.05      628.80     20.37 o 
   5  -7   2     2978.43     3066.39     54.02 o 
   6  -7   2     1639.20     1531.36     42.53 o 
   7  -7   2       27.79       16.14     12.81 o 
   8  -7   2      638.77      571.53     21.83 o 
   9  -7   2      661.39      714.12     27.87 o 
  10  -7   2       17.98        3.33     25.41 o 
  11  -7   2      454.11      451.40     41.91 o 
 -11  -6   2       12.03       -1.68     23.39 o 
 -10  -6   2       75.04       88.18     23.52 o 
  -9  -6   2       23.08      -10.94     18.60 o 
  -8  -6   2     1745.69     1827.61     66.55 o 
  -7  -6   2        4.97      -14.61     14.61 o 
  -6  -6   2     2152.31     2133.55     49.86 o 
  -5  -6   2        6.63        9.75      8.82 o 
  -4  -6   2      835.98      891.69     23.02 o 
  -3  -6   2       30.79       41.07      9.69 o 
  -2  -6   2     3870.62     4121.87     76.16 o 
  -1  -6   2     1096.93     1060.49     28.77 o 
   0  -6   2     5205.61     5012.76     88.77 o 
   1  -6   2     1073.45     1068.37     35.23 o 
   2  -6   2     3334.92     3135.16     50.10 o 
   3  -6   2     2623.81     2763.77     46.15 o 
   4  -6   2       14.20       -0.58     29.88 o 
   5  -6   2      663.05      601.06     19.93 o 
   6  -6   2     2578.48     2527.23     47.17 o 
   7  -6   2       65.46       47.92     12.84 o 
   8  -6   2       95.60      107.20     14.98 o 
   9  -6   2      160.86      159.92     20.69 o 
  10  -6   2       26.14       44.78     30.47 o 
  11  -6   2      145.79       87.31     40.40 o 
  12  -6   2       25.22       67.87     31.42 o 
 -12  -5   2      395.10      549.94     38.46 o 
 -11  -5   2     1870.19     2070.09    113.67 o 
 -10  -5   2      349.15      373.44     29.33 o 
  -9  -5   2     1495.29     1421.73     44.96 o 
  -8  -5   2      211.71      250.14     22.94 o 
  -7  -5   2      120.31      128.70     24.75 o 
  -6  -5   2      533.09      476.78     24.06 o 
  -5  -5   2     2280.06     2145.09     39.83 o 
  -4  -5   2      259.93      254.38     15.33 o 
  -3  -5   2     1201.46     1125.30     24.59 o 
  -2  -5   2     1376.10     1437.81     42.55 o 
  -1  -5   2       19.71       13.29      8.32 o 
   0  -5   2       16.67        8.42      9.62 o 
   1  -5   2     1719.66     1830.79     38.34 o 
   2  -5   2      238.87      258.16     11.67 o 
   3  -5   2     3292.93     3181.19     50.56 o 
   4  -5   2       85.59       85.72      9.35 o 
   5  -5   2     6684.23     6725.30     99.16 o 
   6  -5   2     1544.31     1534.57     32.87 o 
   7  -5   2     1963.31     1824.72     38.17 o 
   8  -5   2     1491.56     1400.27     33.63 o 
   9  -5   2        9.38       -4.68     15.82 o 
  10  -5   2        0.00       -6.41     18.28 o 
  11  -5   2     1149.42     1144.24     53.47 o 
  12  -5   2       11.19      -19.27     27.98 o 
 -12  -4   2      874.00     1026.89     64.95 o 
 -11  -4   2        4.78       14.96     21.47 o 
 -10  -4   2       14.74        1.28     19.05 o 
  -9  -4   2      498.94      515.93     29.54 o 
  -8  -4   2      126.84      122.42     19.59 o 
  -7  -4   2       19.64        7.60     14.37 o 
  -6  -4   2     3325.88     3296.27     87.44 o 
  -5  -4   2      553.66      461.39     18.64 o 
  -4  -4   2     5102.40     4982.07     93.49 o 
  -3  -4   2      571.21      456.63     14.42 o 
  -2  -4   2      406.89      297.59     10.99 o 
  -1  -4   2     1187.26     1200.21     27.12 o 
   0  -4   2     3456.87     3468.74     61.14 o 
   1  -4   2      355.09      284.73     13.44 o 
   2  -4   2    11867.96    11763.79    160.55 o 
   3  -4   2      540.94      492.60     14.75 o 
   4  -4   2    12451.65    12837.56    176.74 o 
   5  -4   2      249.82      280.77     12.99 o 
   6  -4   2      949.32      997.49     31.93 o 
   7  -4   2       26.77       11.17      9.61 o 
   8  -4   2      315.05      313.84     17.10 o 
   9  -4   2      644.47      642.86     28.89 o 
  10  -4   2      263.70      305.87     24.27 o 
  11  -4   2      211.93      193.03     24.11 o 
  12  -4   2     1019.46     1048.42     55.56 o 
 -12  -3   2        4.32        7.73     23.14 o 
 -11  -3   2      507.79      567.33     34.46 o 
 -10  -3   2       12.90       -1.44     22.45 o 
  -9  -3   2     1219.31     1205.05     57.55 o 
  -8  -3   2        6.98       -2.23     15.02 o 
  -7  -3   2     2837.20     2982.40     62.45 o 
  -6  -3   2       37.28       20.39     11.25 o 
  -5  -3   2       79.47       66.27      7.99 o 
  -4  -3   2     5420.40     6255.52     90.49 o 
  -3  -3   2      898.97      773.76     17.46 o 
  -2  -3   2      846.94      961.23     18.82 o 
  -1  -3   2      118.39       83.94      5.55 o 
   0  -3   2        6.12        6.14      6.27 o 
   1  -3   2     8626.73     8880.71    121.13 o 
   2  -3   2      142.57      142.14      7.46 o 
   3  -3   2     1207.95     1309.98     86.46 o 
   4  -3   2       63.38       41.57      7.38 o 
   5  -3   2       67.20       36.68     13.86 o 
   6  -3   2      250.48      206.28     12.63 o 
   7  -3   2     2222.66     2143.88     40.66 o 
   8  -3   2      224.65      200.03     18.42 o 
   9  -3   2     1866.05     1877.03     47.24 o 
  10  -3   2      303.43      270.53     23.01 o 
  11  -3   2      684.73      654.01     33.29 o 
  12  -3   2        4.63      -13.86     25.55 o 
  13  -3   2      299.86      337.77     41.66 o 
 -12  -2   2      949.82      997.83     43.22 o 
 -11  -2   2      297.94      286.99     28.05 o 
 -10  -2   2     1233.73     1203.90     41.95 o 
  -9  -2   2     1169.57     1128.84     38.58 o 
  -8  -2   2      157.90      181.12     19.65 o 
  -7  -2   2     1395.87     1425.87     37.98 o 
  -6  -2   2       11.18       15.00     10.69 o 
  -5  -2   2     2337.90     2504.04     48.63 o 
  -4  -2   2     1893.23     1649.50     29.33 o 
  -3  -2   2      306.56      267.59     10.05 o 
  -2  -2   2     9232.02     9793.92    133.10 o 
  -1  -2   2    13911.00    14347.93    192.15 o 
   0  -2   2     4355.36     4507.69     68.21 o 
   1  -2   2    43422.01    47251.41    624.78 o 
   2  -2   2    16993.04    18859.20    282.57 o 
   3  -2   2     4093.95     4243.09     61.25 o 
   4  -2   2     3047.86     3083.43     47.83 o 
   5  -2   2      565.29      558.60     15.97 o 
   6  -2   2     4320.60     4403.21     67.98 o 
   7  -2   2       56.47       55.24     11.25 o 
   8  -2   2      103.55      120.07     16.13 o 
   9  -2   2      327.39      325.04     22.37 o 
  10  -2   2       89.92       95.26     18.73 o 
  11  -2   2        9.39       -3.40     17.87 o 
  12  -2   2      561.54      631.73     35.23 o 
  13  -2   2      128.37      192.51     36.89 o 
 -13  -1   2      366.40      386.95     44.83 o 
 -12  -1   2       44.57       49.27     22.42 o 
 -11  -1   2        2.30      -19.81     19.81 o 
 -10  -1   2       62.32       39.29     18.79 o 
  -9  -1   2     1383.18     1303.85     40.57 o 
  -8  -1   2      136.89      127.66     16.78 o 
  -7  -1   2     2914.90     2958.99     60.06 o 
  -6  -1   2      141.02      154.10     13.87 o 
  -5  -1   2      917.82      710.20     44.42 o 
  -4  -1   2      931.69      940.25     32.14 o 
  -3  -1   2       26.61       22.05      4.85 o 
  -2  -1   2       53.61       53.07      5.52 o 
  -1  -1   2      876.48      898.45     15.22 o 
   0  -1   2      114.72      120.87      4.43 o 
   1  -1   2    24165.45    26464.50    351.78 o 
   2  -1   2      136.21      128.93      7.19 o 
   3  -1   2    10976.08    11370.13    154.09 o 
   4  -1   2     1770.63     1930.64     32.18 o 
   5  -1   2     3826.93     3753.25     57.54 o 
   6  -1   2      621.10      658.13     23.37 o 
   7  -1   2      749.33      736.46     20.35 o 
   8  -1   2       12.65        6.06     13.60 o 
   9  -1   2      441.36      462.86     25.61 o 
  10  -1   2      923.23      917.96     35.17 o 
  11  -1   2     1799.27     1813.64     51.02 o 
  12  -1   2      460.11      437.14     31.03 o 
  13  -1   2      127.05      140.86     35.72 o 
 -13   0   2       33.94       -0.04     31.06 o 
 -12   0   2      728.40      841.87     50.98 o 
 -11   0   2      520.54      534.40     32.46 o 
 -10   0   2     1340.16     1338.83     42.48 o 
  -9   0   2      310.01      334.94     23.72 o 
  -8   0   2     1303.14     1265.33     36.56 o 
  -7   0   2       23.86        1.12     11.50 o 
  -6   0   2      370.49      476.16     40.88 o 
  -5   0   2        8.80        1.50      5.97 o 
  -4   0   2      820.41      734.34     20.12 o 
  -3   0   2       19.29       16.43      4.56 o 
  -2   0   2     8934.74     9149.85    319.23 o 
  -1   0   2       25.67       33.17      2.94 o 
   0   0   2    56902.40    67366.17   3709.74 o 
   1   0   2       60.47       53.26      3.83 o 
   2   0   2     1900.51     2050.15     47.53 o 
   3   0   2        0.58       -2.71      4.63 o 
   4   0   2     6482.69     6572.57     92.76 o 
   5   0   2       18.42       19.18      5.57 o 
   6   0   2    10545.33    11131.49    155.32 o 
   7   0   2       41.11        9.05     11.25 o 
   8   0   2     7551.11     7976.02    135.82 o 
   9   0   2      130.16      103.10     17.94 o 
  10   0   2      949.91      861.99     35.10 o 
  11   0   2       13.25      -17.08     17.88 o 
  12   0   2     1253.26     1349.90     47.07 o 
  13   0   2       47.74       32.90     24.84 o 
 -13   1   2      792.68      811.97     54.34 o 
 -12   1   2      339.60      398.40     41.70 o 
 -11   1   2      998.17      996.65     50.74 o 
 -10   1   2      113.21       94.54     22.95 o 
  -9   1   2     1900.92     1831.74     50.15 o 
  -8   1   2        0.26       -7.35     12.36 o 
  -7   1   2      693.13      687.40     42.38 o 
  -6   1   2      164.59      193.92     11.69 o 
  -5   1   2      534.10      412.85     32.22 o 
  -4   1   2       23.07       37.21      6.53 o 
  -3   1   2     1079.86     1122.95     20.24 o 
  -2   1   2      676.42      720.93     14.08 o 
  -1   1   2     1143.50     1180.34     22.12 o 
   0   1   2      102.01       81.53      3.49 o 
   1   1   2     7310.37     7692.45    121.58 o 
   2   1   2     9445.00    10382.22    322.86 o 
   3   1   2     9900.58    10156.92    167.36 o 
   4   1   2      391.70      440.25     23.89 o 
   5   1   2     7389.53     7332.97    119.46 o 
   6   1   2      161.70      189.14     20.82 o 
   7   1   2      404.36      387.10     20.81 o 
   8   1   2       18.55       23.26     14.03 o 
   9   1   2        5.88      -14.37     14.37 o 
  10   1   2       74.11       58.67     18.71 o 
  11   1   2     1430.68     1428.48     46.00 o 
  12   1   2      647.28      694.96     38.26 o 
  13   1   2      418.26      482.43     36.21 o 
 -12   2   2       47.27        5.37     27.82 o 
 -11   2   2       95.38       98.29     28.02 o 
 -10   2   2       37.52       44.67     20.48 o 
  -9   2   2     1294.23     1234.00     37.79 o 
  -8   2   2     1135.31      977.98     31.76 o 
  -7   2   2      489.05      485.21     22.16 o 
  -6   2   2     2646.41     2506.43     43.21 o 
  -5   2   2      133.95      151.42      9.53 o 
  -4   2   2       88.68       91.04      7.40 o 
  -3   2   2     1248.26     1276.60     29.06 o 
  -2   2   2      270.37      231.95      8.26 o 
  -1   2   2      205.95      219.95      8.51 o 
   0   2   2     2486.10     2482.81     36.15 o 
   1   2   2     1089.32     1137.63     22.92 o 
   2   2   2   146436.52   160577.44   2109.65 o 
   3   2   2     5546.03     5751.86     96.07 o 
   4   2   2    10788.42    12218.17    189.59 o 
   5   2   2      866.72      997.78     26.73 o 
   6   2   2      126.28      105.00     13.77 o 
   7   2   2      584.18      652.27     25.90 o 
   8   2   2      596.48      545.76     26.55 o 
   9   2   2       62.20       45.28     16.92 o 
  10   2   2     2415.06     2457.19     60.39 o 
  11   2   2      190.44      154.16     24.08 o 
  12   2   2      118.01      137.21     26.54 o 
  13   2   2      168.52      178.27     29.44 o 
 -12   3   2       43.35      -25.28     28.51 o 
 -11   3   2      757.11      773.74     47.61 o 
 -10   3   2      118.03       65.34     25.71 o 
  -9   3   2      593.73      534.12     26.75 o 
  -8   3   2      693.16      680.57     27.39 o 
  -7   3   2     2060.55     2011.54     38.82 o 
  -6   3   2      308.45      302.44     14.04 o 
  -5   3   2     3457.85     3439.78     54.42 o 
  -4   3   2      790.51      858.08     19.25 o 
  -3   3   2     2482.75     2147.22     34.66 o 
  -2   3   2     4764.02     4806.81     68.18 o 
  -1   3   2      706.74      567.73     11.49 o 
   0   3   2     3027.72     3190.78     58.91 o 
   1   3   2     8085.61     8798.33    140.21 o 
   2   3   2     4039.11     4686.22     67.00 o 
   3   3   2     5212.98     5523.60     91.39 o 
   4   3   2      240.47      238.73     16.00 o 
   5   3   2      821.61      792.12     24.74 o 
   6   3   2      234.25      236.71     16.89 o 
   7   3   2       13.54       -1.47     12.72 o 
   8   3   2       34.24       26.18     20.94 o 
   9   3   2      974.61      959.07     44.66 o 
  10   3   2      234.20      201.83     24.32 o 
  11   3   2       67.01       21.08     22.07 o 
  12   3   2       24.26       -0.66     23.10 o 
  13   3   2      438.72      535.23     39.06 o 
 -12   4   2      614.70      687.01    111.77 o 
 -11   4   2      398.14      468.93     41.70 o 
 -10   4   2       42.15       32.34     23.00 o 
  -9   4   2      497.80      540.83     35.97 o 
  -8   4   2      210.00      234.16     16.27 o 
  -7   4   2      285.91      278.09     17.95 o 
  -6   4   2     2843.90     2744.49     47.64 o 
  -5   4   2       10.99       -2.20      8.69 o 
  -4   4   2    11274.92    11727.99    161.83 o 
  -3   4   2    10216.80    10451.34    144.09 o 
  -2   4   2     3683.35     3529.50     68.50 o 
  -1   4   2     1878.76     1858.46     30.29 o 
   0   4   2      450.92      423.66     37.84 o 
   1   4   2      300.69      270.33     14.66 o 
   2   4   2     6611.30     6724.69    111.13 o 
   3   4   2     4500.00     4649.67     80.50 o 
   4   4   2    18486.31    19404.04    263.07 o 
   5   4   2      424.16      370.23     13.38 o 
   6   4   2     2538.56     2524.67     53.13 o 
   7   4   2        5.91        4.88     13.68 o 
   8   4   2      166.96      181.36     19.88 o 
   9   4   2     1044.00     1035.17     37.52 o 
  10   4   2      752.19      761.19     35.84 o 
  11   4   2       31.84       21.40     33.26 o 
  12   4   2     1286.89     1346.56     70.04 o 
 -12   5   2        8.44       19.29     31.04 o 
 -11   5   2     1123.33     1128.46     55.36 o 
 -10   5   2       35.43       10.02     34.06 o 
  -9   5   2     1134.96     1137.81     79.96 o 
  -8   5   2      416.84      435.75     22.67 o 
  -7   5   2     1453.57     1379.54     32.19 o 
  -6   5   2       78.85       70.68     10.73 o 
  -5   5   2     4115.85     4093.49     64.60 o 
  -4   5   2      363.82      355.68     17.40 o 
  -3   5   2      346.32      295.23     11.48 o 
  -2   5   2      404.06      410.47     13.58 o 
  -1   5   2     6527.77     6400.51     90.88 o 
   0   5   2       32.17       33.27      5.67 o 
   1   5   2    12495.36    12777.00    174.77 o 
   2   5   2       24.88       17.64      6.59 o 
   3   5   2     2131.78     2124.43     61.18 o 
   4   5   2      151.89      155.53     12.26 o 
   5   5   2      769.42      732.98     20.09 o 
   6   5   2       56.87       68.02     21.07 o 
   7   5   2      162.80      156.36     18.97 o 
   8   5   2     1032.51      976.15     35.02 o 
   9   5   2      532.74      563.57     30.69 o 
  10   5   2       11.04       -3.69     19.26 o 
  11   5   2      420.89      455.97     33.27 o 
  12   5   2      174.29      148.36     28.69 o 
 -11   6   2       22.60      -27.19     27.19 o 
 -10   6   2     1312.21     1269.76     56.36 o 
  -9   6   2       17.10      -16.95     20.53 o 
  -8   6   2     1011.08     1080.78     37.32 o 
  -7   6   2       34.84       22.93     11.24 o 
  -6   6   2       54.02       36.84     12.68 o 
  -5   6   2      271.08      268.08     18.39 o 
  -4   6   2     2572.01     2573.35     44.63 o 
  -3   6   2      199.96      250.32     12.50 o 
  -2   6   2    11745.68    12015.60    165.98 o 
  -1   6   2      598.93      535.75     15.07 o 
   0   6   2     5002.37     4895.35     86.27 o 
   1   6   2      612.27      658.04     21.77 o 
   2   6   2      330.69      302.37     16.88 o 
   3   6   2        1.02       -6.66      6.66 o 
   4   6   2     6664.53     6321.85    115.71 o 
   5   6   2     2919.11     3047.50     51.89 o 
   6   6   2     2590.97     2532.24     54.94 o 
   7   6   2     1685.27     1694.26     45.04 o 
   8   6   2      548.75      585.44     30.15 o 
   9   6   2      825.91      832.31     36.14 o 
  10   6   2        0.40      -16.74     20.37 o 
  11   6   2      454.28      520.51     34.86 o 
  12   6   2       74.97       61.43     28.15 o 
 -11   7   2      466.40      512.09     45.26 o 
 -10   7   2       16.59       -4.90     24.46 o 
  -9   7   2      261.65      311.74     34.51 o 
  -8   7   2      479.69      531.15     28.73 o 
  -7   7   2     1693.58     1552.36     44.37 o 
  -6   7   2       25.12       25.16     14.37 o 
  -5   7   2      103.45       97.64     12.14 o 
  -4   7   2      474.51      463.47     17.71 o 
  -3   7   2      631.20      602.38     19.07 o 
  -2   7   2       65.62       61.87      8.64 o 
  -1   7   2      408.45      423.87     21.29 o 
   0   7   2      197.05      185.54     15.29 o 
   1   7   2     2082.58     2013.14     44.83 o 
   2   7   2        1.04       -9.63      9.63 o 
   3   7   2     4882.79     4536.09    153.78 o 
   4   7   2      282.41      259.10     14.22 o 
   5   7   2       50.61       25.12     10.53 o 
   6   7   2     2389.02     2276.90     83.18 o 
   7   7   2      355.63      404.62     25.03 o 
   8   7   2        2.64      -11.64     22.79 o 
   9   7   2      427.85      516.34     43.99 o 
  10   7   2        3.03      -25.31     25.31 o 
  11   7   2      277.51      361.88     42.08 o 
 -11   8   2        3.23       28.54     32.67 o 
 -10   8   2     1247.80     1204.22     57.14 o 
  -9   8   2      172.42      198.07     24.49 o 
  -8   8   2     2584.01     2675.28     65.61 o 
  -7   8   2       41.46       34.92     15.28 o 
  -6   8   2       11.28        9.33     13.14 o 
  -5   8   2      854.15      812.95     25.05 o 
  -4   8   2       27.63       23.54      9.86 o 
  -3   8   2       62.33       46.35     10.08 o 
  -2   8   2     2741.15     2524.56     54.44 o 
  -1   8   2     1840.48     1908.61     44.63 o 
   0   8   2     5374.86     5269.94     96.50 o 
   1   8   2      501.17      484.48     23.11 o 
   2   8   2     3379.10     3177.29     65.44 o 
   3   8   2      125.42      128.97     18.43 o 
   4   8   2       90.42       82.17     16.16 o 
   5   8   2      141.45      124.93     15.94 o 
   6   8   2       34.76       27.73     27.13 o 
   7   8   2      679.87      689.53     39.91 o 
   8   8   2     1897.51     1925.53    113.10 o 
   9   8   2      273.78      306.96     36.48 o 
  10   8   2      710.83      730.24     51.00 o 
  11   8   2        2.30       17.68     35.06 o 
 -10   9   2       91.47      162.77     54.92 o 
  -9   9   2      565.67      603.53     43.86 o 
  -8   9   2      209.65      215.53     29.96 o 
  -7   9   2      212.70      236.44     57.59 o 
  -6   9   2      839.18      810.07     41.16 o 
  -5   9   2       87.77       51.23     20.09 o 
  -4   9   2       86.52       91.53     24.68 o 
  -3   9   2     1998.85     1966.70     42.27 o 
  -2   9   2     2006.73     2024.22     48.81 o 
  -1   9   2      684.80      631.42     27.55 o 
   0   9   2      269.05      309.27     21.52 o 
   1   9   2      437.12      430.49     28.46 o 
   2   9   2      494.09      484.54     25.33 o 
   3   9   2      630.82      587.17     26.49 o 
   4   9   2        3.69       -7.98     12.80 o 
   5   9   2       13.91        2.81     13.18 o 
   6   9   2        2.30      -21.15     21.15 o 
   7   9   2     1017.38     1026.21     48.51 o 
   8   9   2       34.36       35.21     27.54 o 
   9   9   2       52.53       23.70     29.95 o 
  10   9   2       42.85       -8.61     30.58 o 
  -9  10   2       59.34       49.10     40.65 o 
  -8  10   2      298.29      339.33     36.01 o 
  -7  10   2       72.07       59.86     23.99 o 
  -6  10   2     1231.84     1299.71     54.79 o 
  -5  10   2      109.85       99.65     24.07 o 
  -4  10   2      628.99      670.36     29.47 o 
  -3  10   2      553.78      539.95     36.45 o 
  -2  10   2      146.79      163.04     19.01 o 
  -1  10   2      199.47      185.77     17.20 o 
   0  10   2     2377.26     2237.46     55.47 o 
   1  10   2     1193.32     1108.48     32.01 o 
   2  10   2     3273.04     3245.83     70.39 o 
   3  10   2      115.03       95.79     19.76 o 
   4  10   2        6.79      -12.20     18.25 o 
   5  10   2       62.71       68.67     26.23 o 
   6  10   2      172.60      150.63     30.80 o 
   7  10   2       11.80      -14.60     25.26 o 
   8  10   2      150.64      153.83     32.42 o 
   9  10   2      256.04      275.71     40.00 o 
  -8  11   2        0.74      -18.55     33.97 o 
  -7  11   2      142.59      155.35     43.82 o 
  -6  11   2        8.57       -9.11     20.89 o 
  -5  11   2       33.81       30.46     57.51 o 
  -4  11   2      484.12      455.09     36.64 o 
  -3  11   2      464.45      531.96     28.33 o 
  -2  11   2      319.46      329.95     35.87 o 
  -1  11   2     1613.45     1507.45     44.13 o 
   0  11   2      524.25      573.99     28.83 o 
   1  11   2      303.70      340.40     25.47 o 
   2  11   2      398.35      376.07     26.01 o 
   3  11   2       11.61        4.49     30.93 o 
   4  11   2      107.33       74.97     18.75 o 
   5  11   2      242.63      282.45     34.08 o 
   6  11   2      143.01      152.47     31.97 o 
   7  11   2      432.56      431.17     40.53 o 
   8  11   2       13.65       11.01     32.34 o 
  -7  12   2        7.35       20.10     28.21 o 
  -6  12   2      249.48      216.06     34.67 o 
  -5  12   2       32.51       50.74     25.20 o 
  -4  12   2     1211.29     1128.96     53.65 o 
  -3  12   2      179.20      150.10     34.31 o 
  -2  12   2     1060.85     1088.51     39.34 o 
  -1  12   2        1.91       -5.53     16.47 o 
   0  12   2        2.88       -3.66     16.99 o 
   1  12   2        8.47       21.46     31.77 o 
   2  12   2      517.91      506.35     37.19 o 
   3  12   2       23.64        4.45     32.02 o 
   4  12   2     1560.10     1526.45     48.29 o 
   5  12   2      144.22      204.40     52.59 o 
   6  12   2      664.38      703.45     48.21 o 
   7  12   2        3.13      -29.92     29.92 o 
  -6  13   2        3.51      -11.76     26.04 o 
  -5  13   2       41.65        6.25     38.40 o 
  -4  13   2       64.45       37.61     27.01 o 
  -3  13   2        4.63      -21.63     21.63 o 
  -2  13   2       92.72       91.17     37.06 o 
  -1  13   2      341.09      387.93     29.64 o 
   0  13   2      175.58      193.81     24.52 o 
   1  13   2      494.72      544.57     48.60 o 
   2  13   2      132.51      161.76     29.28 o 
   3  13   2      220.20      221.12     26.74 o 
   4  13   2      570.70      672.73     36.55 o 
   5  13   2       40.45       60.89     32.22 o 
   6  13   2       98.77       77.00     34.55 o 
  -4  14   2        7.79        0.98     27.44 o 
  -3  14   2        8.01        4.87     35.98 o 
  -2  14   2      518.57      628.90     47.82 o 
  -1  14   2      215.68      191.10     34.26 o 
   0  14   2      773.27      742.74     38.02 o 
   1  14   2        2.15       -4.47     21.21 o 
   2  14   2       33.10        6.14     21.25 o 
   3  14   2        0.60      -20.56     20.98 o 
   4  14   2      155.43      187.27     37.70 o 
  -3 -14   3      808.64      759.98     72.12 o 
  -2 -14   3       92.63      178.56     28.94 o 
  -1 -14   3       50.35       12.51     23.30 o 
   0 -14   3       99.59      188.07     28.54 o 
   1 -14   3       43.60       42.65     24.12 o 
   2 -14   3      590.18      710.66     41.16 o 
   3 -14   3      143.01      125.69     27.19 o 
   4 -14   3      526.30      662.71     53.29 o 
  -5 -13   3      402.63      394.88     43.80 o 
  -4 -13   3      282.08      329.66     62.35 o 
  -3 -13   3      291.17      319.17     30.49 o 
  -2 -13   3      355.59      340.02     30.59 o 
  -1 -13   3      402.76      482.21     33.83 o 
   0 -13   3       32.76       22.06     20.56 o 
   1 -13   3     1663.69     1701.95     53.67 o 
   2 -13   3        0.81      -15.33     19.61 o 
   3 -13   3      171.69      198.22     26.61 o 
   4 -13   3        0.02       -8.38     21.71 o 
   5 -13   3      613.07      686.00     50.33 o 
   6 -13   3      153.06      160.04     35.05 o 
  -7 -12   3       63.36       51.22     50.42 o 
  -6 -12   3        1.06       26.90     31.34 o 
  -5 -12   3       85.48      106.10     29.59 o 
  -4 -12   3      607.74      685.04     62.27 o 
  -3 -12   3      640.36      709.65     35.44 o 
  -2 -12   3      193.98      206.42     25.44 o 
  -1 -12   3        7.90       10.22     19.27 o 
   0 -12   3      847.86      816.54     45.28 o 
   1 -12   3      178.47      181.50     24.14 o 
   2 -12   3      433.94      478.04     31.19 o 
   3 -12   3     1810.74     1903.35     54.77 o 
   4 -12   3     1795.21     1752.24     52.93 o 
   5 -12   3      525.99      638.85     34.53 o 
   6 -12   3     1422.99     1484.46     93.99 o 
   7 -12   3      111.82      140.06     25.27 o 
  -8 -11   3      312.25      348.75     46.24 o 
  -7 -11   3      764.36      646.35     47.70 o 
  -6 -11   3       25.41        6.82     27.27 o 
  -5 -11   3      701.61      691.95     45.20 o 
  -4 -11   3     1280.59     1169.55     51.79 o 
  -3 -11   3       24.31       -2.86     17.43 o 
  -2 -11   3      299.13      243.06     24.54 o 
  -1 -11   3      198.40      222.68     23.36 o 
   0 -11   3      102.58      127.47     24.58 o 
   1 -11   3     1121.26     1039.72     37.79 o 
   2 -11   3        1.96       -1.33     17.05 o 
   3 -11   3     3348.58     3432.23    115.54 o 
   4 -11   3      421.18      439.09     28.98 o 
   5 -11   3     1641.36     1722.33     50.72 o 
   6 -11   3       10.54       -0.19     33.06 o 
   7 -11   3      250.56      264.50     36.35 o 
   8 -11   3       76.29      140.42     38.65 o 
  -9 -10   3      285.04      384.02     79.71 o 
  -8 -10   3      467.01      444.40     43.47 o 
  -7 -10   3       69.91       79.73     28.97 o 
  -6 -10   3      483.44      494.65     39.49 o 
  -5 -10   3      613.49      648.84     41.92 o 
  -4 -10   3       51.60       45.00     18.18 o 
  -3 -10   3       96.50      103.74     18.19 o 
  -2 -10   3     1565.88     1583.30     46.83 o 
  -1 -10   3        3.57      -14.99     14.99 o 
   0 -10   3     1129.91     1119.77     37.79 o 
   1 -10   3      247.56      272.57     22.95 o 
   2 -10   3      762.87      752.98     44.56 o 
   3 -10   3      424.85      394.40     26.23 o 
   4 -10   3       45.83       63.39     37.16 o 
   5 -10   3      184.06      159.56     21.62 o 
   6 -10   3     2268.76     2142.66     75.43 o 
   7 -10   3      313.44      314.36     27.13 o 
   8 -10   3      998.36      926.51     40.29 o 
   9 -10   3       47.34        3.88     59.68 o 
 -10  -9   3      131.67      110.40     36.52 o 
  -9  -9   3      199.03      178.55     39.73 o 
  -8  -9   3       15.67      -25.09     25.09 o 
  -7  -9   3      256.52      321.11     34.82 o 
  -6  -9   3       21.27       -1.83     23.53 o 
  -5  -9   3     2452.13     2370.25     71.92 o 
  -4  -9   3      127.64      172.21     27.09 o 
  -3  -9   3     4013.33     4001.97     82.08 o 
  -2  -9   3      188.52      145.93     18.86 o 
  -1  -9   3     1025.83     1022.69     34.54 o 
   0  -9   3      562.76      511.67     25.80 o 
   1  -9   3      725.98      761.69     44.91 o 
   2  -9   3        0.41        3.15     13.84 o 
   3  -9   3      643.34      630.71     37.70 o 
   4  -9   3        9.60       -2.43     14.52 o 
   5  -9   3     3176.87     3213.11     69.66 o 
   6  -9   3      314.08      317.66     35.29 o 
   7  -9   3     1283.95     1173.82     64.27 o 
   8  -9   3      254.47      321.00     34.06 o 
   9  -9   3       17.41        5.37     69.95 o 
 -10  -8   3       80.80       93.61     38.40 o 
  -9  -8   3      188.13      137.08     31.65 o 
  -8  -8   3      744.48      787.21     44.72 o 
  -7  -8   3      134.74       90.82     27.23 o 
  -6  -8   3     1738.72     1560.05     56.55 o 
  -5  -8   3       79.11       73.51     15.99 o 
  -4  -8   3      866.22      791.99     29.91 o 
  -3  -8   3       19.15       -6.39     12.73 o 
  -2  -8   3      241.76      231.30     19.26 o 
  -1  -8   3      538.42      577.63     25.21 o 
   0  -8   3     3545.68     3436.42     81.91 o 
   1  -8   3      227.65      229.61     18.34 o 
   2  -8   3     2812.22     2656.85     57.23 o 
   3  -8   3       32.51       22.97     13.83 o 
   4  -8   3     3153.02     3147.32     65.77 o 
   5  -8   3      784.71      687.50     28.32 o 
   6  -8   3      453.48      459.74     38.22 o 
   7  -8   3      380.63      378.33     21.52 o 
   8  -8   3     1463.96     1476.44     38.67 o 
   9  -8   3        3.98      -10.41     17.37 o 
  10  -8   3      701.02      762.83     46.14 o 
  11  -8   3        4.55      -34.72     34.72 o 
 -11  -7   3      614.60      839.74     56.04 o 
 -10  -7   3     1683.83     1896.34     72.28 o 
  -9  -7   3     1818.67     1884.30     68.58 o 
  -8  -7   3      257.11      224.17     30.49 o 
  -7  -7   3      687.96      637.68     38.16 o 
  -6  -7   3        0.09       -3.63     14.08 o 
  -5  -7   3      583.46      558.39     21.02 o 
  -4  -7   3       19.61       15.37     12.44 o 
  -3  -7   3     1020.09      932.22     29.87 o 
  -2  -7   3      370.35      322.18     19.08 o 
  -1  -7   3     4313.27     4308.33     80.92 o 
   0  -7   3      730.29      691.37     24.70 o 
   1  -7   3      890.53      871.33     27.32 o 
   2  -7   3      968.65      966.38     28.92 o 
   3  -7   3      193.33      182.71     23.83 o 
   4  -7   3      171.84      214.47     14.51 o 
   5  -7   3     2084.81     2054.96     40.77 o 
   6  -7   3        3.86        5.33     13.86 o 
   7  -7   3      890.37      910.18     27.94 o 
   8  -7   3      161.27      170.00     16.71 o 
   9  -7   3     1033.49      996.46     36.03 o 
  10  -7   3      185.52      240.84     32.27 o 
  11  -7   3        1.21      -25.32     25.32 o 
 -11  -6   3       52.69       65.03     25.00 o 
 -10  -6   3      759.67      761.90     37.81 o 
  -9  -6   3        0.47      -17.84     17.84 o 
  -8  -6   3      420.31      413.19     38.05 o 
  -7  -6   3       99.93       54.45     17.20 o 
  -6  -6   3      752.44      730.72     29.77 o 
  -5  -6   3       15.40        6.13      9.35 o 
  -4  -6   3     1557.35     1447.99     30.71 o 
  -3  -6   3      119.07       90.34      9.73 o 
  -2  -6   3     2007.34     1841.63     35.51 o 
  -1  -6   3      428.86      373.45     18.21 o 
   0  -6   3       12.74       -3.81      9.39 o 
   1  -6   3     1817.16     1949.26     58.93 o 
   2  -6   3     2276.65     2117.61     59.92 o 
   3  -6   3     1469.79     1559.43     30.48 o 
   4  -6   3     3848.92     3396.34     68.00 o 
   5  -6   3       17.43       16.22     13.60 o 
   6  -6   3     2218.66     2069.06     41.31 o 
   7  -6   3      340.31      362.79     19.01 o 
   8  -6   3       40.69       68.20     16.14 o 
   9  -6   3       31.05      -14.07     16.46 o 
  10  -6   3     1428.04     1468.09     44.95 o 
  11  -6   3        6.33      -23.46     23.46 o 
  12  -6   3      376.20      349.41     57.09 o 
 -12  -5   3       36.74       13.90     27.20 o 
 -11  -5   3      504.03      633.27     38.16 o 
 -10  -5   3      106.86      154.38     24.34 o 
  -9  -5   3     1011.32     1064.95     40.09 o 
  -8  -5   3       15.04        5.01     16.44 o 
  -7  -5   3      117.56      115.18     18.34 o 
  -6  -5   3        2.08       -8.56     12.31 o 
  -5  -5   3     1683.23     1707.60     34.23 o 
  -4  -5   3       88.56       90.85     10.47 o 
  -3  -5   3      201.86      187.44     11.88 o 
  -2  -5   3      947.53     1032.54     21.89 o 
  -1  -5   3     2831.07     2691.97     69.71 o 
   0  -5   3     1782.23     1973.17     40.78 o 
   1  -5   3     5222.24     5251.26    116.39 o 
   2  -5   3     1895.21     1958.99     33.98 o 
   3  -5   3     3749.79     3734.97     64.09 o 
   4  -5   3     2093.32     2230.05     39.18 o 
   5  -5   3        2.26       -9.82     13.20 o 
   6  -5   3      353.11      337.45     16.72 o 
   7  -5   3      798.76      805.84     24.91 o 
   8  -5   3       62.21       30.24     12.51 o 
   9  -5   3      160.94      181.73     30.12 o 
  10  -5   3        3.66      -16.35     16.35 o 
  11  -5   3       18.01       33.00     22.85 o 
  12  -5   3       37.57       17.91     31.38 o 
 -12  -4   3      804.60      898.35     43.64 o 
 -11  -4   3      252.71      262.31     31.86 o 
 -10  -4   3     1696.40     1790.36     69.75 o 
  -9  -4   3        1.44      -10.69     17.12 o 
  -8  -4   3     3349.44     3355.46     71.38 o 
  -7  -4   3      619.49      576.66     28.16 o 
  -6  -4   3       21.15       -1.56     12.15 o 
  -5  -4   3     2527.40     2497.15     43.90 o 
  -4  -4   3      448.52      378.95     16.53 o 
  -3  -4   3       30.45       26.85      8.67 o 
  -2  -4   3     2948.00     2619.91     41.83 o 
  -1  -4   3       48.55       36.32      8.51 o 
   0  -4   3     3078.77     2939.89     53.50 o 
   1  -4   3      761.40      842.72     25.42 o 
   2  -4   3     3164.25     3364.58     51.10 o 
   3  -4   3     2431.37     2567.53     54.65 o 
   4  -4   3     4883.07     4764.81     71.17 o 
   5  -4   3      681.78      795.50     20.63 o 
   6  -4   3     6846.42     6461.58     96.25 o 
   7  -4   3      867.57      884.58     24.55 o 
   8  -4   3      595.20      596.68     27.40 o 
   9  -4   3      163.31      146.49     18.75 o 
  10  -4   3       50.84       -6.24     16.80 o 
  11  -4   3       23.53        9.01     18.46 o 
  12  -4   3      563.50      569.54     89.73 o 
 -12  -3   3      275.26      295.21     31.72 o 
 -11  -3   3      930.13      979.51     46.01 o 
 -10  -3   3       86.59       70.98     20.34 o 
  -9  -3   3       33.63        2.86     17.02 o 
  -8  -3   3       63.03       37.14     16.22 o 
  -7  -3   3     2623.74     2583.22     56.57 o 
  -6  -3   3      780.67      759.43     26.64 o 
  -5  -3   3     4149.01     3976.69     62.23 o 
  -4  -3   3       46.11       39.72      7.54 o 
  -3  -3   3     2213.18     2152.30     35.84 o 
  -2  -3   3     2678.12     3006.01     45.86 o 
  -1  -3   3     1877.73     1859.21     29.85 o 
   0  -3   3     4681.20     4963.16     83.80 o 
   1  -3   3     1735.28     1849.00     35.03 o 
   2  -3   3     1513.76     1530.14     25.90 o 
   3  -3   3    28038.23    29990.50    403.39 o 
   4  -3   3       26.96       16.79      6.84 o 
   5  -3   3     8024.55     8059.09    114.83 o 
   6  -3   3      672.04      735.79     20.45 o 
   7  -3   3       35.66       49.68     25.11 o 
   8  -3   3     1080.58     1101.81     28.46 o 
   9  -3   3      111.39      136.10     23.76 o 
  10  -3   3      329.04      321.77     28.82 o 
  11  -3   3      560.59      644.10     33.37 o 
  12  -3   3     1251.33     1298.87     54.31 o 
  13  -3   3      425.45      453.02     44.85 o 
 -12  -2   3       45.34       50.64     23.81 o 
 -11  -2   3       96.75       71.23     23.09 o 
 -10  -2   3      655.19      637.40     33.13 o 
  -9  -2   3      123.88      162.74     21.25 o 
  -8  -2   3     2192.27     2216.14     52.64 o 
  -7  -2   3       76.16       54.27     14.10 o 
  -6  -2   3     2108.93     1961.49     64.34 o 
  -5  -2   3      104.87       92.09      9.71 o 
  -4  -2   3       79.08       96.89      8.13 o 
  -3  -2   3       74.01       54.76      6.46 o 
  -2  -2   3     2705.62     2701.41     40.95 o 
  -1  -2   3      124.68      175.95      7.60 o 
   0  -2   3     6490.95     7109.59     97.51 o 
   1  -2   3     1879.69     1925.95     29.84 o 
   2  -2   3    26845.78    29577.70    391.95 o 
   3  -2   3     7377.90     7801.09    108.04 o 
   4  -2   3     2331.69     2571.93     41.23 o 
   5  -2   3      491.53      560.17     20.29 o 
   6  -2   3     1517.79     1435.17     29.15 o 
   7  -2   3      146.54      152.45     12.11 o 
   8  -2   3     3385.43     3464.51     68.43 o 
   9  -2   3        0.24       13.54     17.94 o 
  10  -2   3     1633.32     1694.14     46.70 o 
  11  -2   3       38.17       11.22     18.65 o 
  12  -2   3      205.19      188.17     30.20 o 
  13  -2   3      445.53      529.69     46.98 o 
 -12  -1   3      320.54      384.16     67.03 o 
 -11  -1   3     1998.79     2052.34     99.23 o 
 -10  -1   3     1105.24     1065.52     39.00 o 
  -9  -1   3     2206.81     2162.02     53.57 o 
  -8  -1   3      575.79      582.56     26.91 o 
  -7  -1   3       26.02       53.10     13.81 o 
  -6  -1   3        0.33        3.77      7.01 o 
  -5  -1   3      394.57      303.87     31.91 o 
  -4  -1   3      168.46      168.80     14.96 o 
  -3  -1   3     4809.10     4813.53     89.96 o 
  -2  -1   3      950.75      896.74     17.01 o 
  -1  -1   3      468.73      408.93     10.10 o 
   0  -1   3     1975.19     2169.54     33.49 o 
   1  -1   3      489.72      421.82     21.82 o 
   2  -1   3        2.36        8.65      4.96 o 
   3  -1   3     9030.01     9101.84    124.44 o 
   4  -1   3      586.12      591.93     14.86 o 
   5  -1   3     9231.13     9380.39    131.25 o 
   6  -1   3      175.14      233.93     21.54 o 
   7  -1   3     3983.47     4232.24     77.54 o 
   8  -1   3       78.30       48.50     14.64 o 
   9  -1   3        2.59      -13.92     13.98 o 
  10  -1   3        5.62      -15.87     15.87 o 
  11  -1   3       61.95       49.71     21.41 o 
  12  -1   3       35.96       -5.03     20.96 o 
  13  -1   3      566.85      571.09     36.95 o 
 -12   0   3      145.50      141.83     32.63 o 
 -11   0   3        1.88        6.11     24.45 o 
 -10   0   3       31.78       32.93     18.40 o 
  -9   0   3       71.34       53.04     16.91 o 
  -8   0   3        8.10      -12.73     13.02 o 
  -7   0   3      121.89      114.10     14.45 o 
  -6   0   3       19.16       53.11      8.54 o 
  -5   0   3        2.63       -0.60      6.17 o 
  -4   0   3     7301.66     7811.86    171.08 o 
  -3   0   3       94.15       95.80      6.49 o 
  -2   0   3      441.19      402.49     11.23 o 
  -1   0   3        0.26       -1.55      2.97 o 
   0   0   3     2671.74     3132.54    115.94 o 
   1   0   3       24.19       32.15      3.04 o 
   2   0   3    23223.58    24676.56    493.46 o 
   3   0   3       98.22       97.54      6.36 o 
   4   0   3    12184.54    12558.05    171.08 o 
   5   0   3      150.82      147.56      8.96 o 
   6   0   3       10.30       -2.54      6.00 o 
   7   0   3        5.84       -7.97     10.89 o 
   8   0   3      746.30      673.45     27.89 o 
   9   0   3      116.77       98.72     17.50 o 
  10   0   3      895.43      834.84     66.35 o 
  11   0   3        0.71       -3.62     18.33 o 
  12   0   3      835.20      807.59     38.27 o 
  13   0   3       14.64       13.68     23.57 o 
 -12   1   3        3.23      -16.08     26.83 o 
 -11   1   3      663.16      668.42     45.04 o 
 -10   1   3      102.62       82.11     19.35 o 
  -9   1   3     4727.74     4607.84     88.68 o 
  -8   1   3        8.15      -10.57     12.92 o 
  -7   1   3     1501.36     1344.13     75.32 o 
  -6   1   3        0.65       -6.59      6.59 o 
  -5   1   3       18.00       11.67      6.77 o 
  -4   1   3       15.13       11.75      5.96 o 
  -3   1   3     2626.71     2486.12     43.44 o 
  -2   1   3     1768.76     1757.29     52.39 o 
  -1   1   3     2734.65     2652.33     54.85 o 
   0   1   3     2102.87     2202.08     36.17 o 
   1   1   3     6122.25     7079.90     96.10 o 
   2   1   3     2468.09     2822.67     41.54 o 
   3   1   3      837.71      755.75     42.81 o 
   4   1   3      275.14      252.81     13.49 o 
   5   1   3       98.56      125.44     11.87 o 
   6   1   3      843.82      917.15     26.72 o 
   7   1   3     2726.00     2887.17     58.40 o 
   8   1   3       32.72       39.20     14.12 o 
   9   1   3      397.85      344.60     30.13 o 
  10   1   3       31.77       11.67     17.78 o 
  11   1   3      259.90      227.90     27.42 o 
  12   1   3       70.65       50.30     22.84 o 
  13   1   3       75.48       45.46     29.07 o 
 -12   2   3      688.93      669.56     47.68 o 
 -11   2   3      240.16      259.56     34.65 o 
 -10   2   3      546.84      593.57     40.94 o 
  -9   2   3      471.09      551.37     27.24 o 
  -8   2   3       94.23       98.16     27.15 o 
  -7   2   3      434.71      366.69     32.99 o 
  -6   2   3      265.68      261.91     15.35 o 
  -5   2   3      784.47      893.88     20.47 o 
  -4   2   3     2663.73     2205.04     41.28 o 
  -3   2   3      622.81      602.29     20.27 o 
  -2   2   3    15634.15    16209.46    217.32 o 
  -1   2   3    16148.20    16275.23    218.06 o 
   0   2   3     5116.91     5214.17     95.20 o 
   1   2   3    27116.96    30358.72    458.43 o 
   2   2   3    12950.06    14155.40    214.77 o 
   3   2   3      559.48      581.46     22.26 o 
   4   2   3     8162.12     8427.87    117.89 o 
   5   2   3       44.39       50.83     10.27 o 
   6   2   3     8125.16     8506.83    221.86 o 
   7   2   3        0.15      -10.25     11.86 o 
   8   2   3       49.54       58.95     15.50 o 
   9   2   3      744.15      747.08     31.87 o 
  10   2   3        2.31      -15.39     16.64 o 
  11   2   3        6.80      -19.57     19.57 o 
  12   2   3      763.19      873.81     40.77 o 
  13   2   3       50.91       70.39     27.33 o 
 -12   3   3       70.63       39.08     31.94 o 
 -11   3   3       28.09       10.07     28.71 o 
 -10   3   3       81.18       40.33     29.72 o 
  -9   3   3      372.19      438.46     34.10 o 
  -8   3   3      213.20      192.73     18.65 o 
  -7   3   3     3755.52     3696.70    105.35 o 
  -6   3   3      140.11      139.34     11.01 o 
  -5   3   3     3440.97     3375.31     53.58 o 
  -4   3   3     2480.73     2725.32     47.85 o 
  -3   3   3      195.42      186.90      8.79 o 
  -2   3   3      100.43      115.65     10.42 o 
  -1   3   3      425.01      352.19     12.75 o 
   0   3   3     4645.85     4702.65     66.40 o 
   1   3   3       65.59       58.95      5.88 o 
   2   3   3     1252.53     1349.66     23.78 o 
   3   3   3    22448.19    24530.09    327.80 o 
   4   3   3       98.81      107.70     10.87 o 
   5   3   3     4356.45     4507.59    112.60 o 
   6   3   3     1091.97     1103.37     31.30 o 
   7   3   3     1091.38     1142.84     34.32 o 
   8   3   3      854.46      860.14     32.28 o 
   9   3   3      301.53      363.88     25.92 o 
  10   3   3      985.14      975.37     38.52 o 
  11   3   3     1252.76     1328.92     46.24 o 
  12   3   3       13.48      -23.16     29.58 o 
  13   3   3       86.35       64.94     27.98 o 
 -12   4   3      522.80      542.95     46.93 o 
 -11   4   3      988.47      924.25     51.70 o 
 -10   4   3     1085.46     1030.52     49.40 o 
  -9   4   3      131.18      103.13     22.34 o 
  -8   4   3     2763.89     2777.09     76.99 o 
  -7   4   3      826.02      774.04     32.60 o 
  -6   4   3      395.38      373.75     16.12 o 
  -5   4   3     1619.50     1586.18     30.83 o 
  -4   4   3        8.61       -0.87      6.63 o 
  -3   4   3      508.81      424.74     27.52 o 
  -2   4   3      266.99      194.42      9.02 o 
  -1   4   3      827.67      778.80     16.32 o 
   0   4   3     4609.45     4507.93     64.95 o 
   1   4   3      218.52      223.39      9.56 o 
   2   4   3     7677.82     8157.37    132.87 o 
   3   4   3     1207.72     1141.88     23.06 o 
   4   4   3     2130.36     2146.40     37.03 o 
   5   4   3      176.81      190.03     23.62 o 
   6   4   3     5995.60     5732.59    100.56 o 
   7   4   3      428.69      433.14     23.78 o 
   8   4   3      134.33      151.05     19.22 o 
   9   4   3      678.03      627.29     30.63 o 
  10   4   3       46.71       69.05     20.97 o 
  11   4   3        0.03      -20.56     20.56 o 
  12   4   3       55.26       29.36     25.74 o 
 -12   5   3      167.53      113.58     33.86 o 
 -11   5   3      116.42      160.44     47.83 o 
 -10   5   3        2.07       12.07     24.39 o 
  -9   5   3      492.83      527.46     80.30 o 
  -8   5   3        2.83      -15.86     15.86 o 
  -7   5   3      293.07      316.64     17.08 o 
  -6   5   3      713.29      666.24     21.07 o 
  -5   5   3     3732.55     3460.60     56.23 o 
  -4   5   3        0.25       -6.73      6.73 o 
  -3   5   3       37.79       13.38      6.99 o 
  -2   5   3     2288.09     2323.32     38.11 o 
  -1   5   3     1134.64     1174.17     22.92 o 
   0   5   3      636.14      578.46     29.37 o 
   1   5   3      490.27      413.84     13.78 o 
   2   5   3       18.56       10.27      6.61 o 
   3   5   3    12050.05    12124.02    167.70 o 
   4   5   3      485.38      514.70     16.39 o 
   5   5   3     5164.42     5064.97     77.24 o 
   6   5   3      955.24      870.61     29.44 o 
   7   5   3      650.56      610.89     28.01 o 
   8   5   3      392.67      451.10     29.83 o 
   9   5   3        4.25       -5.18     17.18 o 
  10   5   3      583.60      645.46     34.67 o 
  11   5   3     1550.59     1653.47     73.96 o 
  12   5   3      514.30      579.65     38.63 o 
 -11   6   3       88.07       86.61     31.02 o 
 -10   6   3      220.58      277.28     50.25 o 
  -9   6   3      424.84      442.98     36.22 o 
  -8   6   3     2650.99     2655.96     63.11 o 
  -7   6   3       12.62       -0.60     12.26 o 
  -6   6   3     1811.11     1739.42     36.46 o 
  -5   6   3      501.85      503.40     18.47 o 
  -4   6   3      743.95      823.74     21.66 o 
  -3   6   3      150.16      162.03     11.52 o 
  -2   6   3      737.31      719.46     18.60 o 
  -1   6   3        8.33       12.32      7.56 o 
   0   6   3     6194.56     5947.54     85.84 o 
   1   6   3      289.61      306.73     31.09 o 
   2   6   3     5521.20     5282.86     84.36 o 
   3   6   3     1539.06     1783.70     40.34 o 
   4   6   3      312.97      228.51     13.04 o 
   5   6   3      328.17      286.89     21.57 o 
   6   6   3      339.29      303.85     21.39 o 
   7   6   3      584.90      546.52     35.34 o 
   8   6   3       46.71       29.56     18.01 o 
   9   6   3       10.19        5.55     18.02 o 
  10   6   3      598.05      690.87     35.89 o 
  11   6   3       77.18      100.69     34.01 o 
  12   6   3      342.17      397.47     36.62 o 
 -11   7   3      686.84      751.90     49.69 o 
 -10   7   3        2.28       10.32     27.03 o 
  -9   7   3      898.90      926.53     67.69 o 
  -8   7   3      245.07      242.45     23.30 o 
  -7   7   3     1314.79     1299.52     40.44 o 
  -6   7   3      423.81      376.94     22.08 o 
  -5   7   3      550.13      482.48     19.56 o 
  -4   7   3      127.27      129.26     14.16 o 
  -3   7   3     1328.47     1208.78     26.59 o 
  -2   7   3       33.57       24.65      7.95 o 
  -1   7   3     9526.84     9339.14    140.74 o 
   0   7   3      172.45      176.91     14.10 o 
   1   7   3      752.90      733.22     24.29 o 
   2   7   3      996.52     1035.17     70.39 o 
   3   7   3      434.56      347.58     37.18 o 
   4   7   3     1962.77     1876.40     44.10 o 
   5   7   3     2956.61     2995.63     54.55 o 
   6   7   3       34.67       -2.35     14.81 o 
   7   7   3      290.09      386.98     36.52 o 
   8   7   3       14.02        6.58     17.90 o 
   9   7   3     1025.86     1056.66     43.77 o 
  10   7   3       43.52       63.04     23.84 o 
  11   7   3        1.45       -5.02     23.49 o 
 -10   8   3       37.03       44.26     29.14 o 
  -9   8   3       92.55       98.50     21.28 o 
  -8   8   3       20.20      -12.81     28.95 o 
  -7   8   3     1088.76     1103.78     38.16 o 
  -6   8   3     2179.55     2200.99     54.17 o 
  -5   8   3      648.30      626.42     22.27 o 
  -4   8   3      298.39      315.08     16.36 o 
  -3   8   3        0.57       -8.60      8.60 o 
  -2   8   3      655.23      604.49     18.92 o 
  -1   8   3       16.59       18.63     11.27 o 
   0   8   3      229.90      241.50     17.88 o 
   1   8   3     1258.66     1332.08     35.52 o 
   2   8   3     1674.53     1427.77     37.86 o 
   3   8   3      514.59      495.29     23.39 o 
   4   8   3     2852.53     2710.57     59.18 o 
   5   8   3      840.43      764.10     28.94 o 
   6   8   3      387.14      322.70     30.40 o 
   7   8   3      113.39       80.47     24.95 o 
   8   8   3      888.69      835.54     46.27 o 
   9   8   3       51.03       97.50     48.08 o 
  10   8   3      896.92      911.43     52.61 o 
  11   8   3       82.80       75.20     35.94 o 
 -10   9   3       27.34      -22.87     48.25 o 
  -9   9   3      163.88       93.71     28.55 o 
  -8   9   3        2.15       31.46     22.24 o 
  -7   9   3      852.57      757.42     42.50 o 
  -6   9   3      613.32      616.66     37.24 o 
  -5   9   3       35.30       21.71     39.98 o 
  -4   9   3      408.94      434.18     25.90 o 
  -3   9   3      227.15      198.09     19.65 o 
  -2   9   3     1316.70     1310.97     37.17 o 
  -1   9   3     4023.89     3954.14     77.91 o 
   0   9   3        3.20      -12.45     12.45 o 
   1   9   3     6698.88     6575.06    118.59 o 
   2   9   3        6.26       -3.85     12.92 o 
   3   9   3     2014.61     1963.11     48.91 o 
   4   9   3      238.84      182.42     18.73 o 
   5   9   3      359.78      346.42     23.15 o 
   6   9   3        7.56      -30.55     35.31 o 
   7   9   3     1132.52     1196.44     52.37 o 
   8   9   3       61.72       17.28     26.38 o 
   9   9   3     1497.50     1441.33     61.94 o 
  10   9   3      211.73      251.12     39.71 o 
  -9  10   3       63.36       41.34     28.88 o 
  -8  10   3        6.32      -21.86     21.86 o 
  -7  10   3       17.37      -13.32     29.13 o 
  -6  10   3      266.14      318.20     33.85 o 
  -5  10   3       11.54      -16.89     16.89 o 
  -4  10   3     1029.25     1133.47     76.96 o 
  -3  10   3      123.16      122.77     17.54 o 
  -2  10   3     1197.99     1173.68     46.02 o 
  -1  10   3      309.42      269.80     21.20 o 
   0  10   3        4.48        4.41     14.18 o 
   1  10   3        8.12      -13.91     13.91 o 
   2  10   3        7.27        1.89     38.12 o 
   3  10   3       50.99       36.09     15.44 o 
   4  10   3     1877.16     1830.05     49.40 o 
   5  10   3     1177.42     1026.85     36.60 o 
   6  10   3      481.17      525.66     40.81 o 
   7  10   3       56.24       79.50     36.14 o 
   8  10   3      556.71      548.62     43.86 o 
   9  10   3       29.44       52.96     32.99 o 
  -8  11   3        8.31      -26.46     26.46 o 
  -7  11   3      654.75      651.44     62.02 o 
  -6  11   3        0.29      -18.90     18.90 o 
  -5  11   3     1655.81     1815.72     67.16 o 
  -4  11   3       78.26       66.35     33.30 o 
  -3  11   3       86.75      157.53     26.29 o 
  -2  11   3      442.63      427.75     26.38 o 
  -1  11   3       59.65       54.35     30.00 o 
   0  11   3       88.51       42.64     16.75 o 
   1  11   3      917.64      889.24     34.33 o 
   2  11   3       88.15      101.26     18.80 o 
   3  11   3     3948.19     3738.90     80.96 o 
   4  11   3      504.16      503.35     36.00 o 
   5  11   3      119.44      156.65     29.88 o 
   6  11   3       11.60       -8.42     26.04 o 
   7  11   3       43.11      -23.76     28.13 o 
   8  11   3       59.63       53.30     31.23 o 
  -7  12   3        7.47        4.82     24.94 o 
  -6  12   3      234.12      352.33     37.90 o 
  -5  12   3        7.92       -6.75     22.08 o 
  -4  12   3      727.08      731.89     44.36 o 
  -3  12   3        5.07       -7.64     19.02 o 
  -2  12   3     1462.97     1472.03     45.49 o 
  -1  12   3        4.73      -16.74     16.74 o 
   0  12   3      686.48      672.86     32.31 o 
   1  12   3      830.20      810.54     34.93 o 
   2  12   3      817.51      789.46     34.83 o 
   3  12   3      182.54      237.23     24.60 o 
   4  12   3      223.33      248.08     36.20 o 
   5  12   3       24.42       40.87     29.27 o 
   6  12   3      616.45      674.15     49.53 o 
   7  12   3       91.20       53.35     70.20 o 
  -6  13   3        0.12      -24.48     24.48 o 
  -5  13   3      552.80      574.30     44.23 o 
  -4  13   3       14.12       -4.43     62.27 o 
  -3  13   3      465.51      457.22     40.36 o 
  -2  13   3      108.69      104.40     27.04 o 
  -1  13   3      156.65      178.86     24.34 o 
   0  13   3       96.68       38.60     19.58 o 
   1  13   3       16.96       -4.89     18.67 o 
   2  13   3      475.37      487.66     32.46 o 
   3  13   3     1707.71     1608.17     51.54 o 
   4  13   3       37.14       45.74     20.83 o 
   5  13   3     1837.34     1865.02     71.06 o 
   6  13   3       94.73      118.78     36.79 o 
  -4  14   3      143.31       90.65     51.58 o 
  -3  14   3       14.75      -17.10     25.08 o 
  -2  14   3        0.18      -23.61     23.61 o 
  -1  14   3       56.65       16.07     40.40 o 
   0  14   3      885.38      834.08     38.59 o 
   1  14   3      301.92      395.48     36.44 o 
   2  14   3      545.58      550.27     36.16 o 
   3  14   3       36.58       10.87     22.18 o 
   4  14   3      236.10      249.59     39.39 o 
  -3 -14   4        1.80      -23.37     23.37 o 
  -2 -14   4      404.52      536.57     72.05 o 
  -1 -14   4      283.02      329.00     32.53 o 
   0 -14   4      232.03      255.33     31.42 o 
   1 -14   4        0.34      -21.97     21.97 o 
   2 -14   4      371.85      373.96     34.04 o 
   3 -14   4      676.11      738.03     40.94 o 
  -5 -13   4      674.24      757.50     52.75 o 
  -4 -13   4       22.69       -3.39     28.65 o 
  -3 -13   4      225.55      295.92     46.06 o 
  -2 -13   4      473.86      498.80     34.78 o 
  -1 -13   4      150.84      134.34     25.44 o 
   0 -13   4       11.78      -19.35     19.35 o 
   1 -13   4       46.45       47.54     26.39 o 
   2 -13   4      465.17      403.42     31.60 o 
   3 -13   4      766.35      783.07     38.28 o 
   4 -13   4        5.62      -21.86     22.03 o 
   5 -13   4      972.31     1106.91     44.95 o 
   6 -13   4       24.05       11.09     29.87 o 
  -7 -12   4      369.41      386.48     83.72 o 
  -6 -12   4      620.72      632.47     49.45 o 
  -5 -12   4      130.38      124.62     33.30 o 
  -4 -12   4       74.77      100.12     29.45 o 
  -3 -12   4      175.89      195.27     26.71 o 
  -2 -12   4       36.95        1.90     20.06 o 
  -1 -12   4       67.84       99.91     23.32 o 
   0 -12   4      190.64      187.14     29.47 o 
   1 -12   4      400.07      437.92     30.29 o 
   2 -12   4      406.42      432.07     30.50 o 
   3 -12   4        6.98       -0.71     22.12 o 
   4 -12   4       72.96      119.31     23.44 o 
   5 -12   4       36.25       20.88     21.78 o 
   6 -12   4       56.20      107.16     44.39 o 
   7 -12   4       15.99       60.91     33.30 o 
  -8 -11   4      343.61      320.64     42.61 o 
  -7 -11   4       20.13        7.08     30.19 o 
  -6 -11   4      155.38      113.80     31.51 o 
  -5 -11   4      263.89      201.77     31.97 o 
  -4 -11   4      650.85      698.66     34.59 o 
  -3 -11   4     1179.75     1150.44     43.07 o 
  -2 -11   4      634.45      598.39     32.21 o 
  -1 -11   4      889.96      856.28     36.13 o 
   0 -11   4      112.15       97.25     20.36 o 
   1 -11   4      337.97      342.04     25.81 o 
   2 -11   4      217.18      214.49     23.80 o 
   3 -11   4      266.23      323.80     27.87 o 
   4 -11   4      358.67      337.62     27.06 o 
   5 -11   4     1126.02     1196.65     60.25 o 
   6 -11   4        3.52      -10.62     20.27 o 
   7 -11   4      880.63      883.35     49.51 o 
   8 -11   4      253.97      240.73     51.25 o 
  -9 -10   4      319.49      364.11     42.99 o 
  -8 -10   4       39.74       23.92     31.68 o 
  -7 -10   4      167.25      119.21     31.59 o 
  -6 -10   4      973.11      942.33     49.41 o 
  -5 -10   4      267.06      227.57     31.29 o 
  -4 -10   4     1451.16     1351.95     43.14 o 
  -3 -10   4      348.78      381.91     26.89 o 
  -2 -10   4      272.08      249.91     23.26 o 
  -1 -10   4      249.96      195.17     21.40 o 
   0 -10   4      155.19      118.16     19.93 o 
   1 -10   4       23.45        7.69     15.91 o 
   2 -10   4     1305.53     1170.05     51.46 o 
   3 -10   4      710.49      660.01     30.01 o 
   4 -10   4     2274.04     2267.45     56.86 o 
   5 -10   4      167.84      136.78     20.83 o 
   6 -10   4      506.08      558.84     31.50 o 
   7 -10   4       87.90      126.21     35.53 o 
   8 -10   4      343.17      392.57     75.37 o 
   9 -10   4        1.22      -19.70     29.05 o 
  -9  -9   4     1523.53     1620.72     67.61 o 
  -8  -9   4      500.03      612.91     44.68 o 
  -7  -9   4     1149.12     1150.83     52.84 o 
  -6  -9   4      180.61      201.10     59.10 o 
  -5  -9   4        9.04       12.57     21.85 o 
  -4  -9   4       31.23        8.16     18.62 o 
  -3  -9   4       33.87       20.08     15.06 o 
  -2  -9   4      696.53      672.86     29.46 o 
  -1  -9   4      124.59       85.46     17.65 o 
   0  -9   4       45.73       30.08     14.93 o 
   1  -9   4     2480.72     2560.00     58.44 o 
   2  -9   4      258.18      249.20     20.97 o 
   3  -9   4        1.76        3.99     14.34 o 
   4  -9   4        1.71       -8.80     13.99 o 
   5  -9   4      116.25      186.66     27.15 o 
   6  -9   4        8.97       14.91     17.50 o 
   7  -9   4     2637.87     2586.07     87.24 o 
   8  -9   4        1.38       27.06     36.35 o 
   9  -9   4     1262.87     1265.78     46.58 o 
 -10  -8   4     1839.89     1969.04     75.12 o 
  -9  -8   4       25.36      -14.56     26.78 o 
  -8  -8   4      294.43      318.85     36.17 o 
  -7  -8   4        5.61       -8.58     23.01 o 
  -6  -8   4      173.46      123.14     24.83 o 
  -5  -8   4      312.29      297.33     22.04 o 
  -4  -8   4      164.04      156.83     18.40 o 
  -3  -8   4      402.15      454.11     24.28 o 
  -2  -8   4     2030.83     1969.07     48.30 o 
  -1  -8   4      265.80      296.02     20.73 o 
   0  -8   4     1105.77     1041.25     32.91 o 
   1  -8   4       52.96       66.62     14.17 o 
   2  -8   4     1775.08     1801.15     50.61 o 
   3  -8   4     1069.31     1037.52     32.77 o 
   4  -8   4     3102.52     2993.32     63.67 o 
   5  -8   4       53.83       38.12     15.17 o 
   6  -8   4     4148.32     4145.97     83.17 o 
   7  -8   4        7.21      -12.86     13.52 o 
   8  -8   4      291.29      264.28     20.84 o 
   9  -8   4       23.02       44.28     26.79 o 
  10  -8   4       75.38       76.29     37.73 o 
  11  -8   4        3.72      -31.72     38.40 o 
 -11  -7   4      158.88      100.40     36.58 o 
 -10  -7   4       68.46       50.49     30.34 o 
  -9  -7   4      359.60      397.88     73.79 o 
  -8  -7   4      944.46      905.16     45.91 o 
  -7  -7   4      317.46      334.28     31.81 o 
  -6  -7   4      280.72      318.56     30.42 o 
  -5  -7   4       12.50        3.80     12.98 o 
  -4  -7   4      443.26      420.65     22.15 o 
  -3  -7   4        4.18      -13.63     13.63 o 
  -2  -7   4       21.02       -7.76     11.09 o 
  -1  -7   4      174.58      169.62     15.83 o 
   0  -7   4     2134.14     2206.23     81.68 o 
   1  -7   4     3161.55     2984.86     60.25 o 
   2  -7   4      752.42      641.95     51.79 o 
   3  -7   4     3558.36     3257.33     64.87 o 
   4  -7   4      324.95      328.18     16.34 o 
   5  -7   4     1609.78     1581.89     40.81 o 
   6  -7   4        0.15      -10.84     10.84 o 
   7  -7   4       83.68       71.56     14.67 o 
   8  -7   4       54.57       39.29     14.77 o 
   9  -7   4     1297.04     1294.01     36.47 o 
  10  -7   4      282.15      291.56     26.15 o 
  11  -7   4      255.45      261.76     52.25 o 
 -11  -6   4      108.97      111.12     25.99 o 
 -10  -6   4      551.79      548.88     34.76 o 
  -9  -6   4      463.34      491.78     44.86 o 
  -8  -6   4     1063.50     1057.32     47.20 o 
  -7  -6   4       40.84       28.62     25.48 o 
  -6  -6   4     1448.11     1444.49     40.24 o 
  -5  -6   4        1.49       -9.51      9.51 o 
  -4  -6   4      772.60      789.04     22.45 o 
  -3  -6   4     1113.54     1060.28     24.60 o 
  -2  -6   4     2591.73     2492.86     66.72 o 
  -1  -6   4      660.86      650.11     24.84 o 
   0  -6   4     6478.00     6590.18    113.58 o 
   1  -6   4      118.94      136.08     13.29 o 
   2  -6   4     1058.30      905.94     47.95 o 
   3  -6   4       79.71       59.14      9.52 o 
   4  -6   4        7.90        6.08     25.69 o 
   5  -6   4        0.09        4.52     11.42 o 
   6  -6   4     6126.61     6077.49     93.73 o 
   7  -6   4      163.93      155.03     15.08 o 
   8  -6   4     3790.68     3866.19     67.90 o 
   9  -6   4       47.53       37.36     14.89 o 
  10  -6   4       92.25       97.49     22.04 o 
  11  -6   4      164.04      180.96     30.90 o 
  12  -6   4       33.36       13.02     43.24 o 
 -12  -5   4      157.45      281.79     53.25 o 
 -11  -5   4      595.46      680.38     39.45 o 
 -10  -5   4      556.68      612.51     34.99 o 
  -9  -5   4      583.40      668.67     33.90 o 
  -8  -5   4      189.28      171.41     21.36 o 
  -7  -5   4        6.96      -14.92     14.92 o 
  -6  -5   4      342.56      311.04     20.58 o 
  -5  -5   4     1995.10     1915.21     60.70 o 
  -4  -5   4     1420.67     1500.91     30.66 o 
  -3  -5   4     3866.23     3621.64     57.42 o 
  -2  -5   4       19.48       62.60     13.35 o 
  -1  -5   4      441.65      489.96     14.19 o 
   0  -5   4       93.42       96.32     21.84 o 
   1  -5   4     1164.77     1114.60     27.86 o 
   2  -5   4     6533.18     7049.32    100.54 o 
   3  -5   4       22.44       45.39      8.09 o 
   4  -5   4       60.32       79.64      9.64 o 
   5  -5   4     3571.24     3447.94     75.81 o 
   6  -5   4        0.77       -4.86      9.14 o 
   7  -5   4      299.18      326.17     24.01 o 
   8  -5   4      333.58      307.50     22.99 o 
   9  -5   4      127.39      126.55     26.92 o 
  10  -5   4       25.67       -8.86     17.65 o 
  11  -5   4      272.57      280.25     26.28 o 
  12  -5   4       30.19       40.90     42.74 o 
 -12  -4   4      205.39      218.09     32.91 o 
 -11  -4   4        6.08        1.43     21.94 o 
 -10  -4   4      529.41      586.82     33.85 o 
  -9  -4   4       61.99       31.96     18.49 o 
  -8  -4   4     1099.00     1104.05     37.82 o 
  -7  -4   4        1.94      -10.83     13.77 o 
  -6  -4   4     3644.56     3823.44     73.73 o 
  -5  -4   4      226.25      281.79     24.84 o 
  -4  -4   4      656.52      571.66     20.31 o 
  -3  -4   4     5392.97     6153.97     89.33 o 
  -2  -4   4      994.18     1011.92     21.09 o 
  -1  -4   4     1896.00     2045.91     33.79 o 
   0  -4   4    10762.42    11500.62    271.05 o 
   1  -4   4        5.28        3.56      6.12 o 
   2  -4   4    14277.99    14973.37    202.95 o 
   3  -4   4      282.99      328.02     15.01 o 
   4  -4   4     3919.73     4075.60     62.52 o 
   5  -4   4     2991.93     3194.77     52.37 o 
   6  -4   4       13.00       23.37     17.32 o 
   7  -4   4        7.73        5.17      9.87 o 
   8  -4   4     2259.24     2161.03     43.42 o 
   9  -4   4        1.17       -9.95     15.05 o 
  10  -4   4      448.42      493.63     28.34 o 
  11  -4   4        0.07        7.40     19.84 o 
  12  -4   4      169.45      205.62     26.72 o 
 -12  -3   4      336.79      355.23     33.88 o 
 -11  -3   4      812.18      865.79     39.30 o 
 -10  -3   4      233.35      245.24     37.07 o 
  -9  -3   4     2641.37     2782.16     98.12 o 
  -8  -3   4     2060.49     1934.47     49.41 o 
  -7  -3   4     1002.56     1029.76     34.41 o 
  -6  -3   4      567.01      544.57     40.46 o 
  -5  -3   4      992.43      950.84     40.02 o 
  -4  -3   4     1598.06     1738.11     34.58 o 
  -3  -3   4     2627.64     2579.88     41.83 o 
  -2  -3   4      559.11      667.51     15.95 o 
  -1  -3   4     6437.64     6529.51     91.47 o 
   0  -3   4      455.66      466.60     14.36 o 
   1  -3   4      233.78      223.37     13.88 o 
   2  -3   4       27.37       23.06      5.47 o 
   3  -3   4     2525.44     2651.59     48.34 o 
   4  -3   4       22.34       42.21     11.68 o 
   5  -3   4     6520.62     6480.03     94.58 o 
   6  -3   4     1529.87     1527.89     30.96 o 
   7  -3   4     5370.47     5264.45     81.71 o 
   8  -3   4     1669.77     1651.51     35.94 o 
   9  -3   4      155.65      159.68     22.33 o 
  10  -3   4      311.46      317.92     30.87 o 
  11  -3   4      244.00      208.11     24.36 o 
  12  -3   4      166.43      179.66     25.02 o 
  13  -3   4      191.42      136.56     49.92 o 
 -12  -2   4      252.65      217.85     35.67 o 
 -11  -2   4       82.86       55.35     22.31 o 
 -10  -2   4      349.48      398.44     28.96 o 
  -9  -2   4      238.62      269.25     23.36 o 
  -8  -2   4     2033.67     2059.43     50.73 o 
  -7  -2   4      582.37      481.41     24.20 o 
  -6  -2   4     1072.29     1014.46     44.10 o 
  -5  -2   4     1562.80     1672.52     32.02 o 
  -4  -2   4      380.16      228.61     11.32 o 
  -3  -2   4     1246.32     1229.13     37.25 o 
  -2  -2   4     7385.90     7750.53    107.34 o 
  -1  -2   4        0.23        7.52      4.86 o 
   0  -2   4     3465.97     3721.69     53.69 o 
   1  -2   4     1259.86     1257.91     37.44 o 
   2  -2   4    11430.95    12385.43    167.27 o 
   3  -2   4     4226.67     4439.36     85.18 o 
   4  -2   4    17274.38    17739.45    273.88 o 
   5  -2   4      570.02      610.63     16.94 o 
   6  -2   4     6743.57     6889.71    100.83 o 
   7  -2   4      248.57      208.47     13.32 o 
   8  -2   4     1020.59     1041.24     44.55 o 
   9  -2   4      812.61      754.40     30.63 o 
  10  -2   4      236.66      220.86     22.32 o 
  11  -2   4        1.17      -17.49     17.49 o 
  12  -2   4      708.03      752.06     37.36 o 
  13  -2   4        0.41      -23.82     23.82 o 
 -12  -1   4      218.10      252.88     37.32 o 
 -11  -1   4      202.02      242.17     36.98 o 
 -10  -1   4      333.78      326.12     26.73 o 
  -9  -1   4     4222.97     3984.48     80.69 o 
  -8  -1   4       67.28       85.65     15.96 o 
  -7  -1   4     5749.56     5622.43     99.98 o 
  -6  -1   4       24.43       19.80      8.17 o 
  -5  -1   4      446.24      373.20     15.30 o 
  -4  -1   4      974.82     1091.07     27.03 o 
  -3  -1   4       34.39       18.92      5.83 o 
  -2  -1   4      638.32      675.06     14.55 o 
  -1  -1   4     9024.54     9483.85    172.65 o 
   0  -1   4       78.14       99.51      5.83 o 
   1  -1   4     6720.73     7423.13    216.13 o 
   2  -1   4     8334.28     9382.83    127.57 o 
   3  -1   4      279.41      314.58     10.39 o 
   4  -1   4      746.69      640.78     15.71 o 
   5  -1   4      146.69      141.37      9.51 o 
   6  -1   4      566.17      587.25     17.43 o 
   7  -1   4     1044.54      953.12     34.66 o 
   8  -1   4       91.86      105.22     16.04 o 
   9  -1   4     2718.90     2693.38     60.05 o 
  10  -1   4       21.35      -15.61     15.61 o 
  11  -1   4      793.45      811.30     56.58 o 
  12  -1   4      200.48      173.34     30.71 o 
  13  -1   4       35.95       50.08     33.41 o 
 -12   0   4      321.30      355.33     40.06 o 
 -11   0   4      462.24      462.23     40.81 o 
 -10   0   4     2691.86     2720.23     68.45 o 
  -9   0   4      582.52      543.79     28.07 o 
  -8   0   4      316.34      355.06     22.31 o 
  -7   0   4      260.60      227.41     23.50 o 
  -6   0   4      384.68      375.91     15.47 o 
  -5   0   4       14.77       -2.53      6.49 o 
  -4   0   4      203.72      321.28     13.95 o 
  -3   0   4      341.58      312.03     10.40 o 
  -2   0   4     9540.33    10170.36    165.74 o 
  -1   0   4      252.23      240.02      8.29 o 
   0   0   4     1831.49     1980.67     44.45 o 
   1   0   4      105.71      128.34      7.39 o 
   2   0   4     2042.78     2280.26     59.35 o 
   3   0   4       24.78       18.01      4.98 o 
   4   0   4     2447.02     2495.61     39.68 o 
   5   0   4       28.91       29.43      6.51 o 
   6   0   4     3099.29     2969.54     48.45 o 
   7   0   4        0.14       -4.35      8.34 o 
   8   0   4     5698.06     6066.02    121.80 o 
   9   0   4        0.45      -13.89     13.89 o 
  10   0   4       44.71       18.10     18.60 o 
  11   0   4        0.05      -17.89     17.89 o 
  12   0   4        4.33      -19.92     19.92 o 
  13   0   4        2.12      -23.39     23.39 o 
 -12   1   4      106.49       74.57     30.51 o 
 -11   1   4      490.83      574.97     43.40 o 
 -10   1   4       65.51       77.58     25.29 o 
  -9   1   4      601.36      681.76     42.49 o 
  -8   1   4      704.21      717.01     30.69 o 
  -7   1   4     3417.58     3303.31     55.82 o 
  -6   1   4       59.22       79.68      9.36 o 
  -5   1   4     4245.15     3890.41     69.28 o 
  -4   1   4      340.71      328.62     12.18 o 
  -3   1   4     5460.06     5452.63     89.67 o 
  -2   1   4     2134.52     2106.32     47.78 o 
  -1   1   4     1697.29     1709.34     38.30 o 
   0   1   4      394.32      459.37     10.27 o 
   1   1   4     3746.96     4115.47     58.05 o 
   2   1   4    12914.72    14818.95    198.61 o 
   3   1   4     3293.05     3264.32     48.58 o 
   4   1   4      184.36      180.71     19.90 o 
   5   1   4     9368.98     9803.64    138.62 o 
   6   1   4       72.48       69.11     11.59 o 
   7   1   4     1480.93     1534.92     38.35 o 
   8   1   4        3.59      -12.62     12.62 o 
   9   1   4     2184.33     2227.27     53.77 o 
  10   1   4       26.61        3.40     16.37 o 
  11   1   4      399.66      449.57     30.17 o 
  12   1   4      617.51      639.89     36.80 o 
  13   1   4      453.90      567.10     37.95 o 
 -12   2   4        9.53      -27.16     27.16 o 
 -11   2   4        5.12      -24.03     24.03 o 
 -10   2   4     1035.96     1000.47     49.02 o 
  -9   2   4     1376.30     1193.28     67.87 o 
  -8   2   4     3651.75     3498.23     69.51 o 
  -7   2   4      297.32      287.28     15.64 o 
  -6   2   4     3209.56     2999.58     62.79 o 
  -5   2   4      248.27      228.18     13.09 o 
  -4   2   4       79.29       88.38      9.90 o 
  -3   2   4      274.52      291.14     13.76 o 
  -2   2   4      587.82      559.23     15.92 o 
  -1   2   4     1019.79     1071.75     27.23 o 
   0   2   4     7106.92     8223.05    134.09 o 
   1   2   4     7323.71     7951.16    109.12 o 
   2   2   4    11788.12    12787.02    302.57 o 
   3   2   4     3557.04     4008.29    122.04 o 
   4   2   4      215.24      203.67     11.85 o 
   5   2   4      220.21      257.44     15.19 o 
   6   2   4     1370.72     1349.27     34.35 o 
   7   2   4       30.91       19.98     12.63 o 
   8   2   4     2959.99     3089.46     64.79 o 
   9   2   4       59.76       57.51     21.27 o 
  10   2   4      669.83      718.22     33.54 o 
  11   2   4      578.48      608.03     34.03 o 
  12   2   4      104.78       98.79     25.09 o 
  13   2   4      182.38      178.96     30.69 o 
 -12   3   4       50.38       57.76     32.18 o 
 -11   3   4     2342.42     2561.70     83.73 o 
 -10   3   4      758.50      745.31     43.90 o 
  -9   3   4      225.48      207.90     27.97 o 
  -8   3   4      185.46      206.13     18.67 o 
  -7   3   4      108.12      118.64     14.77 o 
  -6   3   4        9.85       -3.72      7.72 o 
  -5   3   4     1872.59     1682.49     41.83 o 
  -4   3   4     2033.12     2306.84     64.19 o 
  -3   3   4     5197.30     4996.55     72.24 o 
  -2   3   4       98.44       67.41      6.51 o 
  -1   3   4     1087.95     1045.02     18.85 o 
   0   3   4     2057.65     2150.66     33.36 o 
   1   3   4     2136.64     2256.80     42.36 o 
   2   3   4       22.32       11.66      5.14 o 
   3   3   4    15040.51    16644.61    253.83 o 
   4   3   4      331.45      322.40     14.09 o 
   5   3   4    15285.11    15811.94    216.77 o 
   6   3   4      159.80      187.75     15.77 o 
   7   3   4     4093.11     4145.40     78.81 o 
   8   3   4      308.91      333.90     23.18 o 
   9   3   4      120.63      116.42     19.22 o 
  10   3   4        2.12      -21.20     23.85 o 
  11   3   4        9.01      -19.20     19.20 o 
  12   3   4      186.48      131.93     26.80 o 
  13   3   4     1051.16     1133.41     48.48 o 
 -12   4   4      754.31      845.88     55.72 o 
 -11   4   4        1.39      -22.32     39.15 o 
 -10   4   4       44.81       23.26     23.47 o 
  -9   4   4      168.33      174.30     34.72 o 
  -8   4   4      279.55      310.85     29.04 o 
  -7   4   4      635.80      614.38     27.35 o 
  -6   4   4     2660.30     2393.21     43.07 o 
  -5   4   4     1209.23     1184.84     39.62 o 
  -4   4   4     1521.33     1351.42     34.29 o 
  -3   4   4     4461.55     4977.80     93.01 o 
  -2   4   4      321.27      396.84     17.81 o 
  -1   4   4        5.80        4.13      4.90 o 
   0   4   4     4271.53     4399.14     63.73 o 
   1   4   4      658.91      619.33     22.14 o 
   2   4   4    10018.12    10077.43    138.98 o 
   3   4   4      180.51      173.17      9.95 o 
   4   4   4    10062.10    10460.21    165.27 o 
   5   4   4     1890.26     2041.38     44.45 o 
   6   4   4     1347.75     1442.21     51.16 o 
   7   4   4      147.31      129.07     16.54 o 
   8   4   4       63.47       64.82     17.31 o 
   9   4   4      245.11      271.76     23.95 o 
  10   4   4       80.53       52.48     20.15 o 
  11   4   4       23.58       -6.51     32.19 o 
  12   4   4     1492.15     1564.17     53.54 o 
 -12   5   4      195.21      179.11     86.31 o 
 -11   5   4      577.97      660.45     47.99 o 
 -10   5   4        5.17      -15.85     22.89 o 
  -9   5   4     1652.96     1687.81     60.97 o 
  -8   5   4      615.85      598.71     33.21 o 
  -7   5   4       17.22       -0.01     20.11 o 
  -6   5   4      263.11      233.96     14.15 o 
  -5   5   4      129.85      106.27     14.89 o 
  -4   5   4      125.40      117.54     13.78 o 
  -3   5   4     1968.60     1796.47     43.73 o 
  -2   5   4      123.17      132.25      8.93 o 
  -1   5   4     2406.16     2098.18     34.89 o 
   0   5   4      694.03      745.89     29.64 o 
   1   5   4     6260.46     6420.61    104.55 o 
   2   5   4     2317.45     2512.40     41.55 o 
   3   5   4      838.14      844.58     20.45 o 
   4   5   4     1765.36     1967.07     35.74 o 
   5   5   4     3109.45     3127.38     60.65 o 
   6   5   4      177.50      192.13     17.23 o 
   7   5   4     1492.65     1560.88     52.72 o 
   8   5   4      894.92      917.73     50.39 o 
   9   5   4       13.91       -1.61     17.56 o 
  10   5   4      263.20      288.45     27.61 o 
  11   5   4       35.37       12.32     22.05 o 
  12   5   4       62.98       40.12     25.78 o 
 -11   6   4       51.81       -1.64     28.14 o 
 -10   6   4      963.14      932.18     49.73 o 
  -9   6   4      295.73      254.77     30.90 o 
  -8   6   4       48.55       49.90     18.62 o 
  -7   6   4       81.49       68.16     15.89 o 
  -6   6   4      340.33      347.21     40.92 o 
  -5   6   4      169.83      138.66     12.82 o 
  -4   6   4     2386.78     2075.31     38.12 o 
  -3   6   4      325.01      314.11     17.08 o 
  -2   6   4     6075.81     5972.20     87.05 o 
  -1   6   4      839.72      788.15     18.87 o 
   0   6   4      938.85      885.66     20.23 o 
   1   6   4      639.05      612.31     23.04 o 
   2   6   4      153.96      169.49     25.11 o 
   3   6   4     2407.72     2561.88     44.16 o 
   4   6   4     4393.75     4105.35     65.06 o 
   5   6   4      512.13      467.55     17.78 o 
   6   6   4     4263.75     4107.69     78.34 o 
   7   6   4     1492.42     1477.87     41.98 o 
   8   6   4       59.85       35.99     18.19 o 
   9   6   4        0.10       -8.81     18.01 o 
  10   6   4     1685.74     1716.25     56.69 o 
  11   6   4      519.82      582.07     36.27 o 
  12   6   4      463.95      526.26     38.87 o 
 -11   7   4      221.71      244.80     37.66 o 
 -10   7   4      127.65      147.30     56.51 o 
  -9   7   4      508.51      521.36     39.81 o 
  -8   7   4        0.58        1.61     15.38 o 
  -7   7   4     1876.07     1887.10     50.21 o 
  -6   7   4       12.65        3.65     12.39 o 
  -5   7   4      141.08      107.29     15.12 o 
  -4   7   4       41.40       33.89     10.77 o 
  -3   7   4        6.76        7.15      9.53 o 
  -2   7   4        0.71        2.29     11.81 o 
  -1   7   4      685.91      641.57     17.85 o 
   0   7   4      950.89      876.35     20.74 o 
   1   7   4     3958.05     3591.59     56.86 o 
   2   7   4      281.02      248.75     13.09 o 
   3   7   4     5974.33     5864.20     88.69 o 
   4   7   4      460.07      439.30     26.39 o 
   5   7   4      348.60      346.96     20.51 o 
   6   7   4      881.19      748.17     29.65 o 
   7   7   4      313.07      293.18     22.95 o 
   8   7   4      521.13      454.59     30.10 o 
   9   7   4     2000.79     2126.03     57.23 o 
  10   7   4      111.22      102.24     24.38 o 
  11   7   4      345.89      338.50     32.81 o 
 -10   8   4     2484.00     2669.49     87.82 o 
  -9   8   4        8.78       -1.14     18.12 o 
  -8   8   4     1301.12     1350.52     44.82 o 
  -7   8   4      133.63      131.23     19.75 o 
  -6   8   4      196.69      219.45     35.24 o 
  -5   8   4      195.21      177.18     18.04 o 
  -4   8   4       53.49       58.81     11.51 o 
  -3   8   4        5.89       -2.18      9.13 o 
  -2   8   4     3983.28     3944.80     63.16 o 
  -1   8   4       59.34       52.55     12.42 o 
   0   8   4     5935.54     5941.93    106.00 o 
   1   8   4        4.69       -9.92      9.92 o 
   2   8   4      173.53      168.26     25.10 o 
   3   8   4      415.76      451.02     22.54 o 
   4   8   4     1333.82     1235.23     36.87 o 
   5   8   4       11.47        4.87     18.96 o 
   6   8   4     1514.66     1443.68     52.00 o 
   7   8   4      909.19      896.15     44.37 o 
   8   8   4     1611.19     1554.85     59.68 o 
   9   8   4      164.57      179.40     38.23 o 
  10   8   4      119.84       86.60     32.88 o 
  11   8   4        1.01      -21.32     31.79 o 
 -10   9   4      104.18       37.06     52.25 o 
  -9   9   4       58.59       43.06     26.55 o 
  -8   9   4      170.48      171.48     28.37 o 
  -7   9   4      580.90      595.14     38.29 o 
  -6   9   4      347.00      312.71     31.34 o 
  -5   9   4     2822.75     2907.64     84.57 o 
  -4   9   4      128.25       93.37     20.70 o 
  -3   9   4     2803.28     2752.39     59.69 o 
  -2   9   4      232.50      276.14     20.08 o 
  -1   9   4      207.63      206.88     18.62 o 
   0   9   4      139.93       99.92     15.74 o 
   1   9   4      503.05      455.08     46.59 o 
   2   9   4      181.44      153.15     17.47 o 
   3   9   4      762.64      699.23     28.62 o 
   4   9   4      152.80      132.07     17.81 o 
   5   9   4      744.11      708.76     29.26 o 
   6   9   4      160.62      159.12     27.11 o 
   7   9   4      214.97      269.97     33.32 o 
   8   9   4      306.07      263.58     35.22 o 
   9   9   4      219.64      201.22     34.83 o 
  10   9   4        6.98       23.46     31.63 o 
  -9  10   4      102.91       64.33     29.67 o 
  -8  10   4      526.34      627.34     43.97 o 
  -7  10   4       17.50      -17.01     20.45 o 
  -6  10   4     2119.03     2165.94     73.54 o 
  -5  10   4      321.80      377.35     33.41 o 
  -4  10   4       57.50       63.92     46.99 o 
  -3  10   4      884.08      859.58     31.50 o 
  -2  10   4      104.91       86.76     16.78 o 
  -1  10   4       56.06       41.05     15.34 o 
   0  10   4     4772.00     4700.19     91.88 o 
   1  10   4     1131.73     1023.52     34.86 o 
   2  10   4     4465.34     4305.46     86.25 o 
   3  10   4     1190.10     1093.87     36.53 o 
   4  10   4      244.17      212.33     28.96 o 
   5  10   4      342.45      328.55     24.37 o 
   6  10   4      637.88      643.65     41.96 o 
   7  10   4      234.64      215.72     34.06 o 
   8  10   4      398.21      399.88     41.17 o 
   9  10   4      214.44      214.57     38.00 o 
  -8  11   4        3.89        7.64     24.17 o 
  -7  11   4      252.35      334.08    122.53 o 
  -6  11   4        4.47      -20.64     20.64 o 
  -5  11   4      113.91      117.10     27.51 o 
  -4  11   4        6.37       14.04     31.22 o 
  -3  11   4      321.48      339.60     32.50 o 
  -2  11   4      877.73      834.04     35.37 o 
  -1  11   4     2095.11     2116.39     53.69 o 
   0  11   4      155.55      138.08     21.48 o 
   1  11   4       20.04       22.56     16.01 o 
   2  11   4      367.67      376.95     26.43 o 
   3  11   4      392.04      339.84     26.49 o 
   4  11   4        8.27      -15.56     15.56 o 
   5  11   4      876.51      685.85     43.82 o 
   6  11   4      340.06      345.66     37.15 o 
   7  11   4       84.64       45.54     30.72 o 
   8  11   4       13.53       40.16     31.81 o 
  -7  12   4        0.21        3.89     27.55 o 
  -6  12   4      381.01      432.63     67.86 o 
  -5  12   4      366.99      448.27     40.30 o 
  -4  12   4      442.81      526.44     86.98 o 
  -3  12   4       51.11        9.36     20.52 o 
  -2  12   4      144.63      129.94     25.93 o 
  -1  12   4       26.59        2.91     17.12 o 
   0  12   4       15.38      -16.00     16.00 o 
   1  12   4        1.27       13.22     16.89 o 
   2  12   4     1520.77     1440.68     45.82 o 
   3  12   4      337.28      378.02     35.00 o 
   4  12   4     2062.19     2038.78     56.69 o 
   5  12   4       42.80        5.56     45.99 o 
   6  12   4        2.93      -28.83     29.23 o 
   7  12   4      129.26      112.88     34.34 o 
  -5  13   4       46.72       14.51     37.56 o 
  -4  13   4       57.63       45.22     25.88 o 
  -3  13   4      476.39      568.03     45.27 o 
  -2  13   4      109.52       56.79     25.94 o 
  -1  13   4      402.77      466.84     40.47 o 
   0  13   4        5.99      -17.79     17.79 o 
   1  13   4     1028.59     1033.38     46.03 o 
   2  13   4       39.20       18.04     20.07 o 
   3  13   4      200.64      199.01     26.25 o 
   4  13   4      166.58      171.18     24.46 o 
   5  13   4      261.68      292.26     69.53 o 
   6  13   4       31.83       37.53     33.41 o 
  -3  14   4      491.12      570.74     47.39 o 
  -2  14   4      287.44      278.67     37.66 o 
  -1  14   4        5.05      -27.80     27.80 o 
   0  14   4      291.14      308.90     37.94 o 
   1  14   4       63.59       64.11     23.78 o 
   2  14   4        7.25       -2.71     43.84 o 
   3  14   4       66.21       84.01     24.30 o 
   4  14   4      495.44      539.61     48.11 o 
  -2 -14   5       53.81       48.69     39.36 o 
  -1 -14   5      197.39      244.59     30.69 o 
   0 -14   5      134.35      120.22     26.96 o 
   1 -14   5        2.38       28.57     24.38 o 
   2 -14   5      219.27      189.51     29.68 o 
   3 -14   5      110.52      146.77     37.57 o 
  -5 -13   5      127.53      120.24     37.26 o 
  -4 -13   5       11.58       29.31     44.99 o 
  -3 -13   5      190.44      204.41     39.37 o 
  -2 -13   5      970.15     1030.36     43.71 o 
  -1 -13   5      578.50      656.16     38.76 o 
   0 -13   5       68.76       57.51     23.25 o 
   1 -13   5      819.03      799.21     39.25 o 
   2 -13   5       23.69       15.99     27.97 o 
   3 -13   5       31.77       28.65     22.03 o 
   4 -13   5      161.33      169.16     26.01 o 
   5 -13   5      478.67      619.02     37.87 o 
   6 -13   5       25.85       -2.50     36.39 o 
  -6 -12   5      599.75      671.19     50.14 o 
  -5 -12   5      195.82      193.34     37.90 o 
  -4 -12   5     1340.63     1312.55     57.69 o 
  -3 -12   5      426.77      428.75     32.07 o 
  -2 -12   5      217.85      209.89     26.25 o 
  -1 -12   5      670.11      640.78     34.58 o 
   0 -12   5      491.20      475.82     32.55 o 
   1 -12   5       10.98       -4.57     30.72 o 
   2 -12   5       65.72       62.01     21.56 o 
   3 -12   5      164.41       97.34     23.23 o 
   4 -12   5     1442.08     1511.73     49.25 o 
   5 -12   5      186.07      248.12     46.41 o 
   6 -12   5     1275.59     1449.27     68.91 o 
   7 -12   5       16.66      -22.37     37.90 o 
  -8 -11   5      706.49      848.85     56.16 o 
  -7 -11   5     1297.94     1420.28     63.28 o 
  -6 -11   5      177.68      231.55     35.72 o 
  -5 -11   5      905.50      883.86     47.94 o 
  -4 -11   5      234.60      229.79     26.07 o 
  -3 -11   5        1.65      -18.25     18.25 o 
  -2 -11   5      123.70      116.26     21.51 o 
  -1 -11   5        4.95      -17.12     17.12 o 
   0 -11   5      305.04      349.73     27.47 o 
   1 -11   5      161.54      158.46     32.16 o 
   2 -11   5      266.62      260.66     24.73 o 
   3 -11   5     1296.70     1255.31     42.57 o 
   4 -11   5       12.82        7.92     26.93 o 
   5 -11   5        9.18       24.32     19.51 o 
   6 -11   5        8.89      -18.82     18.82 o 
   7 -11   5      403.67      539.09     34.18 o 
   8 -11   5       50.42      113.85     43.07 o 
  -8 -10   5      483.47      512.63     62.02 o 
  -7 -10   5      413.37      426.48     51.75 o 
  -6 -10   5        1.22      -23.77     23.77 o 
  -5 -10   5        0.69      -22.81     22.81 o 
  -4 -10   5       58.29       52.54     20.77 o 
  -3 -10   5      468.29      473.53     28.64 o 
  -2 -10   5      471.29      488.96     28.44 o 
  -1 -10   5      674.41      653.25     31.05 o 
   0 -10   5      384.86      410.67     26.57 o 
   1 -10   5       54.88       52.74     18.12 o 
   2 -10   5       41.63       46.64     17.42 o 
   3 -10   5       18.66       24.82     16.14 o 
   4 -10   5      394.82      467.30     28.44 o 
   5 -10   5      140.51      133.55     21.42 o 
   6 -10   5     1841.23     1829.65     85.78 o 
   7 -10   5       39.28       38.19     23.54 o 
   8 -10   5     1346.25     1374.61     81.80 o 
   9 -10   5       97.59      160.43     45.74 o 
  -9  -9   5       98.64      154.91     34.35 o 
  -8  -9   5       13.40       -3.86     27.41 o 
  -7  -9   5      270.52      274.27     33.49 o 
  -6  -9   5      759.92      686.00     41.52 o 
  -5  -9   5      875.29      816.66     46.66 o 
  -4  -9   5       89.41       67.89     17.80 o 
  -3  -9   5       62.21       62.34     17.08 o 
  -2  -9   5      582.24      555.40     28.23 o 
  -1  -9   5      224.08      213.48     21.05 o 
   0  -9   5       18.84        7.93     14.33 o 
   1  -9   5     2655.56     2680.51     60.57 o 
   2  -9   5       80.85       67.26     16.47 o 
   3  -9   5     3501.38     3434.76     72.00 o 
   4  -9   5      210.09      200.71     20.56 o 
   5  -9   5     3260.77     3247.30     70.49 o 
   6  -9   5      173.96      171.89     21.49 o 
   7  -9   5      342.29      412.03     28.12 o 
   8  -9   5       44.35       33.97     19.69 o 
   9  -9   5      217.72      232.55     48.75 o 
 -10  -8   5      282.49      406.17     43.59 o 
  -9  -8   5     1200.00     1226.41     57.87 o 
  -8  -8   5     1419.58     1450.09    103.17 o 
  -7  -8   5     1019.03     1022.54     60.43 o 
  -6  -8   5      911.88      848.56     42.96 o 
  -5  -8   5       23.25       -1.86     14.28 o 
  -4  -8   5       30.35       40.40     15.60 o 
  -3  -8   5       25.32       -6.26     14.32 o 
  -2  -8   5      749.74      768.23     29.71 o 
  -1  -8   5      124.35      129.40     17.02 o 
   0  -8   5     5647.10     5619.46    103.41 o 
   1  -8   5        2.90       -9.11     12.00 o 
   2  -8   5     4181.91     3983.82     88.88 o 
   3  -8   5      755.10      725.90     28.03 o 
   4  -8   5      319.06      348.24     22.21 o 
   5  -8   5       91.66       63.23     16.06 o 
   6  -8   5      563.28      660.55     35.58 o 
   7  -8   5      128.18      106.37     19.76 o 
   8  -8   5     2146.10     2021.23     53.54 o 
   9  -8   5        4.22       23.78     30.87 o 
  10  -8   5     1575.03     1614.48     80.30 o 
 -11  -7   5      163.61      138.39     56.43 o 
 -10  -7   5      919.36      933.84     53.44 o 
  -9  -7   5     1704.95     1675.78     69.11 o 
  -8  -7   5      404.82      431.38     37.93 o 
  -7  -7   5      462.22      402.03     33.42 o 
  -6  -7   5      857.18      796.10     55.42 o 
  -5  -7   5      272.14      246.33     20.51 o 
  -4  -7   5      196.19      163.02     18.03 o 
  -3  -7   5     2033.05     1933.98     46.58 o 
  -2  -7   5     1457.77     1394.38     37.46 o 
  -1  -7   5     3948.33     3968.79     76.45 o 
   0  -7   5      147.72      177.12     15.98 o 
   1  -7   5      136.78      122.55     14.29 o 
   2  -7   5     2300.76     2176.02     48.19 o 
   3  -7   5     1627.67     1683.55     41.31 o 
   4  -7   5      168.70      184.56     14.35 o 
   5  -7   5     1453.39     1425.66     32.73 o 
   6  -7   5       86.14       88.47     16.18 o 
   7  -7   5      708.31      757.34     30.44 o 
   8  -7   5        3.01      -13.48     13.48 o 
   9  -7   5      139.79      100.60     18.12 o 
  10  -7   5       85.28       80.67     26.11 o 
  11  -7   5      250.91      247.57     52.42 o 
 -11  -6   5      308.49      364.40     33.70 o 
 -10  -6   5       58.26       83.35     24.24 o 
  -9  -6   5       23.16        4.90     19.47 o 
  -8  -6   5      215.52      225.91     23.54 o 
  -7  -6   5      398.54      444.94     26.42 o 
  -6  -6   5     2339.55     2219.52     70.64 o 
  -5  -6   5       56.07       62.10     12.20 o 
  -4  -6   5     3088.66     2963.09     51.59 o 
  -3  -6   5      854.71      895.25     23.16 o 
  -2  -6   5        5.39       -2.80      7.12 o 
  -1  -6   5      254.11      263.97     12.00 o 
   0  -6   5      123.14       87.75     12.34 o 
   1  -6   5     3596.01     3884.64     72.22 o 
   2  -6   5     5097.83     4982.20     89.00 o 
   3  -6   5       56.15       48.40      9.24 o 
   4  -6   5     7014.84     6908.66    101.75 o 
   5  -6   5       66.66       67.92     11.05 o 
   6  -6   5      551.96      590.19     54.99 o 
   7  -6   5       33.61       33.43     12.23 o 
   8  -6   5       43.45       -4.17     27.29 o 
   9  -6   5      174.51      182.72     20.92 o 
  10  -6   5      921.71      903.56     36.52 o 
  11  -6   5        0.89       -2.86     30.38 o 
  12  -6   5      172.72      160.43     49.25 o 
 -11  -5   5        8.16      -11.84     23.40 o 
 -10  -5   5       21.73        4.72     19.94 o 
  -9  -5   5     1620.89     1709.21     50.33 o 
  -8  -5   5      299.17      365.56     26.08 o 
  -7  -5   5     3594.07     3489.17     72.39 o 
  -6  -5   5      818.03      742.22     30.02 o 
  -5  -5   5      183.34      167.54     13.45 o 
  -4  -5   5      209.08      266.73     14.33 o 
  -3  -5   5     3354.00     3451.83     55.66 o 
  -2  -5   5        4.51       12.70      6.75 o 
  -1  -5   5       82.65       41.08      6.83 o 
   0  -5   5       30.81       38.96      6.79 o 
   1  -5   5     1690.69     1457.73     51.83 o 
   2  -5   5      836.61      945.39     21.47 o 
   3  -5   5     2297.03     2353.49     40.24 o 
   4  -5   5     1506.89     1546.59     30.59 o 
   5  -5   5      694.92      646.91     24.10 o 
   6  -5   5        1.80       -9.21      9.21 o 
   7  -5   5     2732.10     2770.51     51.11 o 
   8  -5   5      773.81      763.06     38.91 o 
   9  -5   5     1227.06     1249.53     38.91 o 
  10  -5   5      293.05      266.80     24.24 o 
  11  -5   5      146.31      121.55     28.02 o 
  12  -5   5       21.73       14.89     43.07 o 
 -12  -4   5      206.87      222.05     31.12 o 
 -11  -4   5      204.08      243.13     28.46 o 
 -10  -4   5       50.28       74.73     22.22 o 
  -9  -4   5        3.39      -11.89     17.22 o 
  -8  -4   5      128.99      143.39     20.21 o 
  -7  -4   5      762.63      750.71     30.64 o 
  -6  -4   5     5585.78     5587.80     99.89 o 
  -5  -4   5      452.15      389.30     16.55 o 
  -4  -4   5     6328.26     6402.94     94.30 o 
  -3  -4   5       15.14       33.59      7.58 o 
  -2  -4   5      672.43      548.02     22.94 o 
  -1  -4   5      719.71      739.73     17.30 o 
   0  -4   5     1112.93      966.47     20.16 o 
   1  -4   5       20.06        9.31      5.91 o 
   2  -4   5      215.00      307.89     23.89 o 
   3  -4   5       46.83       65.57      7.93 o 
   4  -4   5    10812.92    10893.44    151.74 o 
   5  -4   5      484.69      463.45     17.24 o 
   6  -4   5     3170.91     2990.64     51.41 o 
   7  -4   5       74.81       60.52     11.39 o 
   8  -4   5      860.68      835.51     41.95 o 
   9  -4   5        3.07       11.16     16.80 o 
  10  -4   5      253.86      237.13     30.67 o 
  11  -4   5       89.59       91.68     21.53 o 
  12  -4   5      670.35      691.97     43.84 o 
 -12  -3   5      181.06      193.27     37.59 o 
 -11  -3   5      756.82      760.18     47.28 o 
 -10  -3   5      201.39      193.71     24.73 o 
  -9  -3   5     1211.96     1313.49     42.54 o 
  -8  -3   5      226.83      291.29     23.04 o 
  -7  -3   5    10040.47    10195.00    169.51 o 
  -6  -3   5      530.43      454.68     26.12 o 
  -5  -3   5     6456.26     6544.69     96.83 o 
  -4  -3   5      104.87      133.24     10.79 o 
  -3  -3   5     1612.85     1619.45     29.95 o 
  -2  -3   5      104.62      160.39      9.63 o 
  -1  -3   5     1357.92     1459.56     25.80 o 
   0  -3   5       32.55       43.35      5.94 o 
   1  -3   5     1619.44     1472.35     25.47 o 
   2  -3   5      219.97      282.54     10.56 o 
   3  -3   5    14027.89    14691.13    199.42 o 
   4  -3   5       38.93       32.22      7.38 o 
   5  -3   5       23.80        4.91      7.57 o 
   6  -3   5     2588.82     2771.41     47.59 o 
   7  -3   5       32.68       15.18     10.11 o 
   8  -3   5       55.93       51.13     11.76 o 
   9  -3   5      277.76      308.90     29.42 o 
  10  -3   5      333.61      341.70     25.22 o 
  11  -3   5     1061.76     1163.10     41.12 o 
  12  -3   5      299.35      338.19     29.07 o 
  13  -3   5      145.33      134.61     33.44 o 
 -12  -2   5       43.86       44.05     52.17 o 
 -11  -2   5      850.20      815.03     38.41 o 
 -10  -2   5     1602.10     1665.11     49.40 o 
  -9  -2   5     1729.71     1837.78     49.59 o 
  -8  -2   5     1822.32     1850.09     60.86 o 
  -7  -2   5     1227.22     1186.61     35.31 o 
  -6  -2   5     1202.43     1147.51     54.34 o 
  -5  -2   5        0.48       -7.33      7.33 o 
  -4  -2   5       13.79        6.48      6.59 o 
  -3  -2   5       42.66       52.09      7.20 o 
  -2  -2   5     1463.39     1300.34     23.59 o 
  -1  -2   5     1003.79     1037.21     19.69 o 
   0  -2   5     5215.33     5625.03     78.94 o 
   1  -2   5       65.90       53.73      6.50 o 
   2  -2   5       21.89       32.09     20.51 o 
   3  -2   5      648.24      693.28     20.34 o 
   4  -2   5     5023.83     5527.97     80.19 o 
   5  -2   5      848.31      834.16     20.33 o 
   6  -2   5     2905.26     2705.03     46.05 o 
   7  -2   5       11.41       12.96      8.87 o 
   8  -2   5     2030.19     1913.76     38.89 o 
   9  -2   5      183.29      192.27     19.53 o 
  10  -2   5      586.20      608.87     30.02 o 
  11  -2   5       10.62       -7.33     18.35 o 
  12  -2   5        1.68      -20.24     20.24 o 
  13  -2   5        2.57       -2.84     28.55 o 
 -12  -1   5       15.42       34.10     29.15 o 
 -11  -1   5      885.17      966.57     51.47 o 
 -10  -1   5      489.53      559.76     31.27 o 
  -9  -1   5      420.48      458.91     31.72 o 
  -8  -1   5      200.53      148.25     18.34 o 
  -7  -1   5      477.15      434.80     23.05 o 
  -6  -1   5      137.72      121.67     11.18 o 
  -5  -1   5     3495.18     3301.07     73.61 o 
  -4  -1   5        8.89        6.75      6.50 o 
  -3  -1   5     5966.78     6299.44    123.80 o 
  -2  -1   5      132.27      136.99      7.50 o 
  -1  -1   5      270.19      345.16     10.85 o 
   0  -1   5     4318.17     5103.46     79.49 o 
   1  -1   5     2433.79     2964.61     50.87 o 
   2  -1   5     7433.14     8158.54    111.91 o 
   3  -1   5      769.68      767.98     25.30 o 
   4  -1   5       79.08      109.52      8.16 o 
   5  -1   5     8370.71     8454.29    119.42 o 
   6  -1   5      580.30      658.88     18.65 o 
   7  -1   5     5435.87     5379.38     82.31 o 
   8  -1   5        3.02       -7.97     12.74 o 
   9  -1   5      865.35      904.85     32.80 o 
  10  -1   5       46.70       26.99     17.60 o 
  11  -1   5      328.99      341.68     26.61 o 
  12  -1   5      130.81      133.65     24.27 o 
  13  -1   5      717.30      747.30     40.72 o 
 -12   0   5       56.68       53.50     33.22 o 
 -11   0   5        2.87      -24.47     24.47 o 
 -10   0   5      920.93      919.66     55.17 o 
  -9   0   5      247.70      248.08     21.79 o 
  -8   0   5     2335.59     2333.04     53.41 o 
  -7   0   5      974.32      889.60     29.13 o 
  -6   0   5      705.69      619.34     19.07 o 
  -5   0   5      104.48       82.34      8.70 o 
  -4   0   5     3584.78     3278.94     51.17 o 
  -3   0   5        0.15        4.01      5.10 o 
  -2   0   5       12.69        9.67      9.57 o 
  -1   0   5      532.34      547.78     12.37 o 
   0   0   5     1641.53     2129.08     61.40 o 
   1   0   5      553.09      592.59     16.16 o 
   2   0   5    13267.89    16003.92    214.31 o 
   3   0   5      756.38      714.86     16.14 o 
   4   0   5     3697.76     4095.58     60.72 o 
   5   0   5       68.31       65.36      7.94 o 
   6   0   5      126.78       93.81      8.88 o 
   7   0   5        3.96        2.63      7.14 o 
   8   0   5     2923.43     2895.49     60.86 o 
   9   0   5       28.81       19.21     14.93 o 
  10   0   5       38.02       40.38     18.33 o 
  11   0   5       27.05       15.65     19.20 o 
  12   0   5      225.18      217.15     33.04 o 
  13   0   5       21.85      -23.32     23.32 o 
 -12   1   5        8.81      -25.21     29.50 o 
 -11   1   5     1466.11     1540.56     63.09 o 
 -10   1   5        6.70      -15.56     29.80 o 
  -9   1   5     5710.12     5759.04    172.69 o 
  -8   1   5       13.66       -3.57     15.24 o 
  -7   1   5     2254.51     2272.91     46.81 o 
  -6   1   5      106.75      106.34     10.27 o 
  -5   1   5      592.80      582.55     27.85 o 
  -4   1   5     2332.53     2583.26     60.02 o 
  -3   1   5     5443.93     5288.03     75.89 o 
  -2   1   5       10.86       20.34      6.09 o 
  -1   1   5     8439.83     9094.48    175.59 o 
   0   1   5     2998.09     3407.97     49.12 o 
   1   1   5     5464.79     5600.16    105.52 o 
   2   1   5        0.00        3.98      5.10 o 
   3   1   5     2809.64     3070.92     85.52 o 
   4   1   5      163.73      160.04     15.87 o 
   5   1   5    10482.52    11078.91    194.67 o 
   6   1   5      233.13      177.80     13.18 o 
   7   1   5     9726.21     9889.17    161.70 o 
   8   1   5        2.46      -12.53     12.53 o 
   9   1   5     1269.81     1304.86     40.18 o 
  10   1   5       33.50       15.32     17.26 o 
  11   1   5       23.06        3.30     20.16 o 
  12   1   5        4.70      -22.43     35.56 o 
  13   1   5       12.03       17.70     24.17 o 
 -12   2   5     1193.92     1185.41    117.53 o 
 -11   2   5      161.65      134.73     32.13 o 
 -10   2   5      689.46      679.55     42.73 o 
  -9   2   5        0.15       16.36     19.40 o 
  -8   2   5      554.92      532.21     25.06 o 
  -7   2   5       30.97       25.21     10.19 o 
  -6   2   5     1844.01     1728.63     43.53 o 
  -5   2   5      706.95      605.92     28.55 o 
  -4   2   5       33.28       88.94     18.72 o 
  -3   2   5     1027.13     1157.14     33.73 o 
  -2   2   5     1097.50     1059.19     29.45 o 
  -1   2   5     2265.65     2523.65     55.28 o 
   0   2   5      176.87      196.33     18.27 o 
   1   2   5      162.22      191.05      8.49 o 
   2   2   5     4278.04     4493.67     84.17 o 
   3   2   5     2995.00     3416.81     51.52 o 
   4   2   5     8159.47     8522.20    119.16 o 
   5   2   5     1864.53     1845.19     52.05 o 
   6   2   5     4396.60     4503.93     80.57 o 
   7   2   5       16.99        8.16     12.41 o 
   8   2   5      784.20      800.08     55.57 o 
   9   2   5      614.98      615.39     29.72 o 
  10   2   5      197.36      202.12     27.10 o 
  11   2   5      140.66      150.67     24.30 o 
  12   2   5      521.30      589.32     36.89 o 
  13   2   5       35.34       27.21     26.52 o 
 -12   3   5        1.60       -1.66     29.80 o 
 -11   3   5        6.07       14.22     26.39 o 
 -10   3   5      147.66      170.37     37.81 o 
  -9   3   5      743.48      695.35     39.84 o 
  -8   3   5      100.48       55.72     21.20 o 
  -7   3   5     6036.20     5550.98    176.82 o 
  -6   3   5       55.55       29.75      9.39 o 
  -5   3   5     1534.07     1389.66     54.96 o 
  -4   3   5      219.82      216.67     17.96 o 
  -3   3   5      387.47      417.14     17.87 o 
  -2   3   5     2811.16     3095.73     57.04 o 
  -1   3   5    12300.71    12242.92    166.06 o 
   0   3   5      358.81      368.87     12.69 o 
   1   3   5      245.02      189.20     11.49 o 
   2   3   5     2763.02     3063.92     53.32 o 
   3   3   5     6235.44     6658.03    116.00 o 
   4   3   5        7.32        5.68      6.92 o 
   5   3   5     1572.74     1555.11     53.98 o 
   6   3   5     1257.17     1352.68     34.77 o 
   7   3   5     3827.38     3955.48     75.81 o 
   8   3   5       64.83       61.71     16.98 o 
   9   3   5      350.87      436.23     26.85 o 
  10   3   5     1209.39     1199.65     41.62 o 
  11   3   5      489.85      638.50     35.22 o 
  12   3   5      195.71      184.29     28.36 o 
  13   3   5        8.47       -6.95     25.04 o 
 -12   4   5      759.64      828.06     56.08 o 
 -11   4   5      114.46      122.93     30.63 o 
 -10   4   5      649.35      606.02     42.83 o 
  -9   4   5      708.15      662.33     40.13 o 
  -8   4   5      671.24      527.39     59.88 o 
  -7   4   5     1094.94     1110.19     44.36 o 
  -6   4   5      331.62      304.59     15.02 o 
  -5   4   5      826.91      828.15     21.45 o 
  -4   4   5     3297.12     3225.75     63.13 o 
  -3   4   5      144.69      111.70     12.24 o 
  -2   4   5     1624.40     1235.03     30.33 o 
  -1   4   5     1101.05     1099.35     21.04 o 
   0   4   5     3406.06     3294.05     49.76 o 
   1   4   5       88.88      114.43      8.06 o 
   2   4   5     1418.22     1707.21     30.35 o 
   3   4   5     1098.44     1261.03     29.49 o 
   4   4   5     5120.19     5062.10     75.98 o 
   5   4   5        0.63       -7.63      7.63 o 
   6   4   5     7313.15     7078.17    104.49 o 
   7   4   5       91.64      100.52     16.45 o 
   8   4   5     3785.70     3856.06     77.51 o 
   9   4   5      127.84      116.12     22.64 o 
  10   4   5       21.38       10.35     18.83 o 
  11   4   5       13.52      -24.03     25.26 o 
  12   4   5     1012.07     1120.93     46.18 o 
 -11   5   5      291.31      312.16     37.73 o 
 -10   5   5       80.26       89.02     26.97 o 
  -9   5   5       92.45       92.84     24.96 o 
  -8   5   5       14.18        7.38     15.08 o 
  -7   5   5       87.53       63.25     15.97 o 
  -6   5   5      105.17      105.50     17.73 o 
  -5   5   5     2357.29     2165.41     39.35 o 
  -4   5   5      133.18      134.13     10.39 o 
  -3   5   5     1480.65     1326.81     32.66 o 
  -2   5   5      122.25      197.12      9.92 o 
  -1   5   5     2101.64     2123.96     35.53 o 
   0   5   5      320.92      298.47     13.64 o 
   1   5   5     4951.32     4894.27     72.40 o 
   2   5   5      557.83      619.08     17.49 o 
   3   5   5      456.40      396.92     14.76 o 
   4   5   5      214.49      208.65     11.70 o 
   5   5   5     2981.68     2921.57     50.23 o 
   6   5   5      215.92      273.53     15.14 o 
   7   5   5       47.78       18.97     15.25 o 
   8   5   5      915.00      850.90     33.22 o 
   9   5   5      129.72      112.06     20.21 o 
  10   5   5       34.78       -7.83     19.26 o 
  11   5   5      304.81      343.01     46.17 o 
  12   5   5        2.38       -4.85     24.39 o 
 -11   6   5        0.26      -34.62     38.40 o 
 -10   6   5      764.03      849.49     48.93 o 
  -9   6   5      171.85      181.51     54.51 o 
  -8   6   5     2070.55     2058.41     79.34 o 
  -7   6   5       18.54       -2.30     13.30 o 
  -6   6   5     2009.35     1995.56     49.47 o 
  -5   6   5        0.85       -9.54     10.57 o 
  -4   6   5       73.85       88.93     10.29 o 
  -3   6   5     1678.23     1631.03     31.27 o 
  -2   6   5     2413.80     2313.04     39.48 o 
  -1   6   5      691.42      638.13     17.15 o 
   0   6   5     6502.14     6339.98     91.72 o 
   1   6   5      361.66      401.98     16.55 o 
   2   6   5     2203.90     2005.77     36.55 o 
   3   6   5      116.18      106.41     10.86 o 
   4   6   5      381.66      369.91     18.58 o 
   5   6   5       53.50       60.98     10.45 o 
   6   6   5     4355.62     4354.73     82.42 o 
   7   6   5      136.61      118.21     18.37 o 
   8   6   5     1973.29     1978.47     65.66 o 
   9   6   5       38.04       49.81     20.68 o 
  10   6   5      156.76      197.16     26.84 o 
  11   6   5      565.92      603.65     57.61 o 
  12   6   5       13.20       64.13     28.40 o 
 -11   7   5     1332.80     1395.25     64.32 o 
 -10   7   5        1.43      -18.31     27.60 o 
  -9   7   5      705.94      740.21     54.09 o 
  -8   7   5       13.97        3.36     14.85 o 
  -7   7   5       98.17       78.56     17.61 o 
  -6   7   5      107.43      120.93     20.44 o 
  -5   7   5      672.59      671.05     27.15 o 
  -4   7   5        1.16       -0.61     14.16 o 
  -3   7   5      908.45      761.76     20.76 o 
  -2   7   5       20.40       31.55      8.19 o 
  -1   7   5     2676.09     2591.57     43.91 o 
   0   7   5      544.48      507.59     16.28 o 
   1   7   5      279.31      258.70     13.46 o 
   2   7   5      152.28      142.75     11.81 o 
   3   7   5      757.14      618.23     28.71 o 
   4   7   5      116.18      127.47     12.54 o 
   5   7   5     3974.72     4027.05    103.61 o 
   6   7   5      206.25      194.67     19.81 o 
   7   7   5       26.87       -7.86     16.43 o 
   8   7   5       16.39        0.73     17.53 o 
   9   7   5       18.00      -17.92     20.09 o 
  10   7   5       11.72      -15.73     21.32 o 
  11   7   5       34.53      -10.06     24.51 o 
 -10   8   5       19.55       87.18     32.72 o 
  -9   8   5       36.54       27.43     18.53 o 
  -8   8   5     1040.49     1127.78     41.36 o 
  -7   8   5      209.40      230.00     22.79 o 
  -6   8   5     2943.61     2919.20     66.62 o 
  -5   8   5        8.52       -0.31     21.72 o 
  -4   8   5     1764.42     1636.94     47.94 o 
  -3   8   5      153.39      176.52     13.25 o 
  -2   8   5      143.67      121.55     11.87 o 
  -1   8   5      202.92      209.12     12.53 o 
   0   8   5     2561.50     2286.65     50.48 o 
   1   8   5        8.11      -10.39     10.39 o 
   2   8   5     5033.66     4814.03     90.19 o 
   3   8   5       80.27       59.92     14.14 o 
   4   8   5     7921.73     7676.39    135.66 o 
   5   8   5      965.46      857.55     30.61 o 
   6   8   5        0.39      -14.02     21.25 o 
   7   8   5       76.47       81.63     25.36 o 
   8   8   5      704.29      684.06     42.24 o 
   9   8   5      113.23       66.28     28.73 o 
  10   8   5      682.66      784.23     51.94 o 
  11   8   5      143.68      118.76     49.00 o 
 -10   9   5      172.93      289.31     61.43 o 
  -9   9   5      808.87      817.02     47.60 o 
  -8   9   5        9.53       -6.07     22.86 o 
  -7   9   5      468.67      471.51     37.73 o 
  -6   9   5       97.98       79.90     22.65 o 
  -5   9   5        0.18      -16.13     16.13 o 
  -4   9   5       17.50       -4.79     16.52 o 
  -3   9   5       51.51       33.40     14.41 o 
  -2   9   5        0.85       -7.87     12.49 o 
  -1   9   5      884.59      774.91     28.26 o 
   0   9   5       45.01       48.37     14.92 o 
   1   9   5     3325.28     3317.20     68.73 o 
   2   9   5      134.65       95.02     15.98 o 
   3   9   5      104.17      117.38     17.06 o 
   4   9   5       24.37       11.36     13.64 o 
   5   9   5     1120.51     1071.48     35.74 o 
   6   9   5      101.99      154.43     38.15 o 
   7   9   5     1718.35     1655.46     61.59 o 
   8   9   5      143.68      103.08     29.14 o 
   9   9   5      651.68      713.86     48.38 o 
  10   9   5      189.09      174.65     35.99 o 
  -9  10   5       45.97       19.37     48.66 o 
  -8  10   5        4.63        6.99     36.73 o 
  -7  10   5       39.51       30.13     23.81 o 
  -6  10   5      326.75      342.74     82.80 o 
  -5  10   5       84.31       87.91     22.81 o 
  -4  10   5     2436.34     2314.10     73.84 o 
  -3  10   5        3.60      -16.38     16.38 o 
  -2  10   5     1190.63     1135.52     35.90 o 
  -1  10   5      189.36      158.08     18.88 o 
   0  10   5      217.62      277.86     21.63 o 
   1  10   5      371.38      388.15     26.44 o 
   2  10   5      191.80      209.00     22.51 o 
   3  10   5      293.86      283.32     22.69 o 
   4  10   5     1855.82     1801.06     61.00 o 
   5  10   5        5.61       -8.72     14.38 o 
   6  10   5      905.93      779.84     58.01 o 
   7  10   5        0.98      -12.22     25.74 o 
   8  10   5        5.91       19.07     27.84 o 
   9  10   5       11.14      -23.36     29.76 o 
  -8  11   5       17.02        2.11     24.97 o 
  -7  11   5     1094.75     1042.93     53.80 o 
  -6  11   5       13.69        5.66     22.50 o 
  -5  11   5     2413.72     2472.97    118.94 o 
  -4  11   5      609.95      544.39    103.50 o 
  -3  11   5       38.38       35.64     20.69 o 
  -2  11   5        1.27      -14.45     17.67 o 
  -1  11   5      394.42      391.43     25.98 o 
   0  11   5       78.84       62.46     17.28 o 
   1  11   5      664.11      638.89     33.48 o 
   2  11   5        3.78      -14.69     14.69 o 
   3  11   5     2724.54     2787.35     66.20 o 
   4  11   5      321.94      313.19     25.47 o 
   5  11   5      350.75      370.49     57.34 o 
   6  11   5       37.69       24.02     31.97 o 
   7  11   5      403.89      407.79     40.72 o 
   8  11   5       74.38       36.19     49.75 o 
  -7  12   5       18.41       23.72     38.40 o 
  -6  12   5      314.04      281.92     36.26 o 
  -5  12   5       42.03        2.99     23.65 o 
  -4  12   5      677.28      746.76     92.40 o 
  -3  12   5       18.85       24.51     21.49 o 
  -2  12   5      241.95      259.16     32.11 o 
  -1  12   5      303.90      266.17     31.51 o 
   0  12   5      292.82      301.09     32.52 o 
   1  12   5        1.80       -2.50     16.48 o 
   2  12   5      103.25      108.25     24.46 o 
   3  12   5      222.28      175.32     26.65 o 
   4  12   5      964.59      886.00     37.82 o 
   5  12   5      100.52      121.39     51.75 o 
   6  12   5     1265.63     1250.51     86.06 o 
   7  12   5      737.51      776.58     59.35 o 
  -5  13   5      545.36      619.08     48.55 o 
  -4  13   5       39.76       33.21     30.88 o 
  -3  13   5      401.26      501.06     42.83 o 
  -2  13   5       35.52        7.51     23.90 o 
  -1  13   5       74.20       73.56     25.91 o 
   0  13   5       63.45       25.91     19.06 o 
   1  13   5      140.85      123.08     22.94 o 
   2  13   5      638.49      580.60     42.11 o 
   3  13   5     1680.36     1577.20     51.42 o 
   4  13   5      412.38      523.40     49.86 o 
   5  13   5     2084.99     2096.54     76.98 o 
   6  13   5      470.30      449.72     63.94 o 
  -3  14   5        0.01      -20.38     24.02 o 
  -2  14   5       61.69       21.34     40.73 o 
  -1  14   5        4.65      -23.36     23.36 o 
   0  14   5     1625.86     1670.48     70.15 o 
   1  14   5      103.94      103.66     23.53 o 
   2  14   5     1152.95     1175.87     46.07 o 
   3  14   5       47.41       87.99     25.38 o 
   4  14   5      249.84      235.70     40.10 o 
  -2 -14   6      475.13      621.37     40.50 o 
  -1 -14   6       11.31      -15.58     23.98 o 
   0 -14   6        2.89       10.40     31.61 o 
   1 -14   6        3.16      -22.59     23.19 o 
   2 -14   6        1.67      -27.66     27.66 o 
   3 -14   6      211.62      189.47     29.85 o 
  -4 -13   6       34.66      -17.34     31.34 o 
  -3 -13   6      377.43      475.59     35.53 o 
  -2 -13   6       38.20       29.55     27.82 o 
  -1 -13   6       49.00       54.19     25.72 o 
   0 -13   6       23.32       17.19     21.65 o 
   1 -13   6      452.72      495.37     37.29 o 
   2 -13   6      183.67      149.35     26.31 o 
   3 -13   6      361.28      359.97     40.46 o 
   4 -13   6       22.37       -0.69     31.96 o 
   5 -13   6      250.34      289.07     40.90 o 
  -6 -12   6      302.49      369.04     43.19 o 
  -5 -12   6        0.32       12.77     30.30 o 
  -4 -12   6       66.13       78.53     35.98 o 
  -3 -12   6       39.27       45.38     21.63 o 
  -2 -12   6       31.00       56.63     22.00 o 
  -1 -12   6      216.33      232.82     28.95 o 
   0 -12   6      282.95      319.15     28.47 o 
   1 -12   6      222.58      226.84     40.32 o 
   2 -12   6      184.54      152.56     24.46 o 
   3 -12   6       19.06      -10.60     20.15 o 
   4 -12   6        7.54       24.09     20.11 o 
   5 -12   6      827.03      873.53     39.53 o 
   6 -12   6      321.51      454.46     41.07 o 
   7 -12   6        0.80       41.06     77.21 o 
  -7 -11   6      162.56      172.70     36.88 o 
  -6 -11   6       14.44        5.44     28.14 o 
  -5 -11   6      813.74      905.32     49.06 o 
  -4 -11   6      966.12      965.26     39.70 o 
  -3 -11   6     1002.90      965.97     39.24 o 
  -2 -11   6        8.55       -8.36     17.48 o 
  -1 -11   6        5.67       -4.68     17.94 o 
   0 -11   6      350.58      346.88     34.75 o 
   1 -11   6       42.90        4.57     23.70 o 
   2 -11   6       63.21       61.74     19.91 o 
   3 -11   6      855.32      810.59     35.05 o 
   4 -11   6      592.12      567.54     32.34 o 
   5 -11   6     1034.84     1088.65     45.99 o 
   6 -11   6      655.80      704.23     35.22 o 
   7 -11   6     1384.94     1420.57     59.54 o 
   8 -11   6        0.63        1.34     36.56 o 
  -8 -10   6      269.63      360.46     42.18 o 
  -7 -10   6      439.07      457.23     41.87 o 
  -6 -10   6      976.26     1050.87     51.43 o 
  -5 -10   6      131.28      117.02     27.57 o 
  -4 -10   6      542.70      618.51     32.16 o 
  -3 -10   6      197.40      143.07     22.12 o 
  -2 -10   6      126.00      105.77     19.76 o 
  -1 -10   6       35.67       12.40     16.30 o 
   0 -10   6     1077.95     1171.74     39.60 o 
   1 -10   6       12.44        1.62     16.73 o 
   2 -10   6     1208.65     1191.37     45.51 o 
   3 -10   6      612.65      618.97     29.87 o 
   4 -10   6     1331.88     1329.86     42.09 o 
   5 -10   6       71.40       60.34     18.45 o 
   6 -10   6      272.96      292.62     33.33 o 
   7 -10   6       12.15       27.06     25.22 o 
   8 -10   6     1226.78     1346.38     57.44 o 
   9 -10   6       52.07       25.37     39.06 o 
  -9  -9   6      800.04      816.22     53.25 o 
  -8  -9   6      166.46      221.11     48.00 o 
  -7  -9   6      193.31      203.68     35.14 o 
  -6  -9   6      303.69      320.34     64.36 o 
  -5  -9   6       18.75       28.14     22.50 o 
  -4  -9   6      952.18      838.67     34.07 o 
  -3  -9   6      903.79      867.29     34.25 o 
  -2  -9   6     2203.26     2159.47     77.14 o 
  -1  -9   6     1696.24     1624.52     45.20 o 
   0  -9   6       34.73       -3.63     14.63 o 
   1  -9   6      581.04      614.31     33.73 o 
   2  -9   6        5.08        9.27     14.43 o 
   3  -9   6      154.93      149.99     21.78 o 
   4  -9   6      456.46      441.66     25.59 o 
   5  -9   6      701.51      707.16     40.49 o 
   6  -9   6      375.43      359.23     25.80 o 
   7  -9   6     1384.43     1377.76     44.12 o 
   8  -9   6       11.50      -21.01     21.01 o 
   9  -9   6      191.88      177.65     31.80 o 
 -10  -8   6      850.99      893.73     55.80 o 
  -9  -8   6      112.89      106.16     61.18 o 
  -8  -8   6        0.29      -15.62     53.09 o 
  -7  -8   6       69.83       92.22     26.43 o 
  -6  -8   6      175.65      214.08     28.86 o 
  -5  -8   6      733.52      654.96     75.37 o 
  -4  -8   6      713.93      664.49     29.59 o 
  -3  -8   6      688.82      669.29     29.08 o 
  -2  -8   6     2745.68     2684.65     60.42 o 
  -1  -8   6      385.44      397.06     24.10 o 
   0  -8   6       58.10       41.09     14.04 o 
   1  -8   6      376.80      404.89     23.00 o 
   2  -8   6      770.42      839.08     35.23 o 
   3  -8   6     1178.39     1305.60     37.51 o 
   4  -8   6      172.89      174.14     18.63 o 
   5  -8   6      672.55      638.11     28.31 o 
   6  -8   6     3589.48     3560.10     74.62 o 
   7  -8   6        5.18      -15.72     15.72 o 
   8  -8   6       30.78       43.66     19.81 o 
   9  -8   6       91.06       70.51     24.92 o 
  10  -8   6      600.76      692.30     60.27 o 
 -10  -7   6       46.28       28.76     30.62 o 
  -9  -7   6      827.99      879.35     74.29 o 
  -8  -7   6      591.32      666.75     44.00 o 
  -7  -7   6     2034.32     1989.61     65.49 o 
  -6  -7   6       16.40      -14.40     29.88 o 
  -5  -7   6      696.80      680.00     28.66 o 
  -4  -7   6       25.30       -4.74     13.72 o 
  -3  -7   6      571.87      530.40     25.29 o 
  -2  -7   6        0.33       -9.18     11.78 o 
  -1  -7   6     1527.86     1489.45     40.17 o 
   0  -7   6      695.24      611.80     24.67 o 
   1  -7   6      390.39      390.98     20.78 o 
   2  -7   6       24.94       14.77     11.25 o 
   3  -7   6       27.06       13.63     12.99 o 
   4  -7   6      872.73      878.72     24.67 o 
   5  -7   6       46.61       58.12     18.84 o 
   6  -7   6        4.35      -13.02     13.02 o 
   7  -7   6      975.10      979.05     38.30 o 
   8  -7   6      422.64      415.77     22.37 o 
   9  -7   6     2055.94     1965.72     52.16 o 
  10  -7   6       97.80       48.20     25.55 o 
  11  -7   6      736.90      731.22     44.26 o 
 -11  -6   6       54.07       32.02     34.97 o 
 -10  -6   6      425.73      506.60     33.95 o 
  -9  -6   6      169.83      188.22     24.65 o 
  -8  -6   6     1381.14     1473.99     45.44 o 
  -7  -6   6       59.67       41.79     16.78 o 
  -6  -6   6      265.32      261.60     21.93 o 
  -5  -6   6      108.17      107.72     13.71 o 
  -4  -6   6     2622.65     2631.32     47.77 o 
  -3  -6   6      694.57      638.13     20.25 o 
  -2  -6   6       45.25       18.87      8.21 o 
  -1  -6   6      161.26      138.99     10.07 o 
   0  -6   6     2214.09     2073.46     77.69 o 
   1  -6   6       81.10       74.19      9.69 o 
   2  -6   6       48.18       59.36     10.14 o 
   3  -6   6      884.59      866.37     22.18 o 
   4  -6   6     1423.21     1287.03     46.19 o 
   5  -6   6      227.25      223.63     18.89 o 
   6  -6   6     4217.92     4180.00     69.15 o 
   7  -6   6       24.68        2.03     11.80 o 
   8  -6   6     3179.42     3245.08    100.00 o 
   9  -6   6        5.70       -5.41     13.27 o 
  10  -6   6      230.42      286.64     41.90 o 
  11  -6   6        8.62       38.15     25.62 o 
  12  -6   6      358.44      374.95     56.59 o 
 -11  -5   6      339.99      466.33     35.74 o 
 -10  -5   6      147.06      166.26     25.88 o 
  -9  -5   6      226.70      247.23     25.87 o 
  -8  -5   6      951.13      898.19     35.49 o 
  -7  -5   6     3346.63     3251.22     69.45 o 
  -6  -5   6     2252.66     2315.78     53.38 o 
  -5  -5   6     5165.88     5193.39     81.61 o 
  -4  -5   6     1764.75     1804.29     35.85 o 
  -3  -5   6     1297.71     1275.92     27.50 o 
  -2  -5   6      552.15      535.24     16.61 o 
  -1  -5   6     2912.75     2987.62     48.26 o 
   0  -5   6      132.71      180.15     10.43 o 
   1  -5   6     3731.36     3651.59     56.68 o 
   2  -5   6     3869.07     4032.27     62.01 o 
   3  -5   6     3123.54     2869.30     47.20 o 
   4  -5   6       16.12       29.18      8.50 o 
   5  -5   6     4511.61     4223.60     67.16 o 
   6  -5   6       46.80       40.56     10.89 o 
   7  -5   6      169.72      156.17     19.04 o 
   8  -5   6      468.14      432.96     20.99 o 
   9  -5   6      243.43      215.15     18.21 o 
  10  -5   6       20.26        9.17     18.38 o 
  11  -5   6      150.02      124.32     28.05 o 
  12  -5   6      166.92      129.88     43.40 o 
 -12  -4   6      204.39      217.02     37.70 o 
 -11  -4   6        5.44      -13.98     22.12 o 
 -10  -4   6       54.46       63.45     22.34 o 
  -9  -4   6      322.20      356.77     35.69 o 
  -8  -4   6     1757.99     1772.35     48.81 o 
  -7  -4   6     1544.26     1460.96     50.42 o 
  -6  -4   6     1767.81     1878.04     45.94 o 
  -5  -4   6     2699.19     2853.97     49.85 o 
  -4  -4   6      571.40      570.64     18.43 o 
  -3  -4   6      179.58      146.64     10.27 o 
  -2  -4   6       24.94        2.68      6.57 o 
  -1  -4   6      136.80      156.41      9.54 o 
   0  -4   6     1627.76     1538.35     28.20 o 
   1  -4   6      231.62      232.01     11.02 o 
   2  -4   6     8334.72     8722.25    122.05 o 
   3  -4   6      614.64      635.99     17.06 o 
   4  -4   6       57.37       85.27     23.59 o 
   5  -4   6       52.29       57.24      9.52 o 
   6  -4   6     2587.67     2548.78     45.81 o 
   7  -4   6      216.46      178.78     14.12 o 
   8  -4   6     4827.67     4794.71     78.37 o 
   9  -4   6      439.46      466.72     31.87 o 
  10  -4   6     2136.42     2118.39     53.41 o 
  11  -4   6       96.31       64.10     24.53 o 
  12  -4   6       10.32       23.02     27.88 o 
 -12  -3   6      171.18      157.67     35.06 o 
 -11  -3   6       19.36       23.76     22.24 o 
 -10  -3   6      289.37      332.77     27.85 o 
  -9  -3   6      227.59      295.31     24.70 o 
  -8  -3   6     2131.03     2082.50     51.72 o 
  -7  -3   6       92.20       92.74     21.54 o 
  -6  -3   6      169.43      192.29     14.06 o 
  -5  -3   6     3294.58     3374.92     56.10 o 
  -4  -3   6     1752.53     1770.64     33.50 o 
  -3  -3   6     1133.37      895.95     28.53 o 
  -2  -3   6       19.03       21.62      6.59 o 
  -1  -3   6     1391.82     1416.30     25.93 o 
   0  -3   6        3.56       -0.56      5.24 o 
   1  -3   6      645.41      655.48     25.85 o 
   2  -3   6     1723.43     1791.16     30.18 o 
   3  -3   6     7114.66     7586.86    106.47 o 
   4  -3   6     7523.20     8655.06    156.33 o 
   5  -3   6     2527.30     2394.59     47.83 o 
   6  -3   6      936.56      946.43     23.74 o 
   7  -3   6     3827.74     3683.24     61.20 o 
   8  -3   6      284.73      309.67     17.55 o 
   9  -3   6       89.75       78.61     17.37 o 
  10  -3   6      203.05      218.22     23.73 o 
  11  -3   6      892.69      875.51     36.65 o 
  12  -3   6       17.87      -19.35     24.54 o 
  13  -3   6      308.22      335.25     54.42 o 
 -12  -2   6      258.68      284.87     40.62 o 
 -11  -2   6       43.05       58.27     28.53 o 
 -10  -2   6      332.83      336.19     27.92 o 
  -9  -2   6       10.71      -10.01     32.07 o 
  -8  -2   6     2440.32     2440.25     56.52 o 
  -7  -2   6      866.59      761.08     29.13 o 
  -6  -2   6     5753.76     5796.04     88.37 o 
  -5  -2   6       65.35       70.76      9.84 o 
  -4  -2   6      434.78      344.92     14.18 o 
  -3  -2   6     1473.47     1659.21     30.13 o 
  -2  -2   6       56.45       45.68      6.61 o 
  -1  -2   6     2520.92     2573.85     47.90 o 
   0  -2   6     5003.36     5660.52     80.10 o 
   1  -2   6     2858.99     3014.43     70.55 o 
   2  -2   6     3192.34     3169.56     77.68 o 
   3  -2   6      456.02      581.16     21.75 o 
   4  -2   6     2061.91     1906.05     33.02 o 
   5  -2   6      137.09      171.81     10.85 o 
   6  -2   6      307.23      320.00     14.94 o 
   7  -2   6      125.10      116.52     12.01 o 
   8  -2   6      904.26      892.34     25.46 o 
   9  -2   6      338.00      358.34     23.39 o 
  10  -2   6     2784.70     2880.13     64.73 o 
  11  -2   6       31.94        5.85     19.20 o 
  12  -2   6      454.62      474.09     51.75 o 
  13  -2   6       58.46       20.17     30.56 o 
 -12  -1   6       41.68      -15.94     29.80 o 
 -11  -1   6      129.21      102.13     33.47 o 
 -10  -1   6     1764.24     1731.59     64.67 o 
  -9  -1   6     2578.75     2490.28     58.95 o 
  -8  -1   6      595.59      500.32     26.40 o 
  -7  -1   6     4701.62     4541.41     84.52 o 
  -6  -1   6      101.01       77.49     10.56 o 
  -5  -1   6      888.64      902.11     28.99 o 
  -4  -1   6      763.69      836.88     24.30 o 
  -3  -1   6     5023.03     5014.10     73.46 o 
  -2  -1   6     1836.31     1890.59     31.31 o 
  -1  -1   6     9175.92    10336.81    230.31 o 
   0  -1   6     1014.88     1029.92     29.93 o 
   1  -1   6    13660.46    15898.08    253.65 o 
   2  -1   6       18.01       16.05      6.50 o 
   3  -1   6      733.52      757.88     27.79 o 
   4  -1   6       56.72       54.10      8.82 o 
   5  -1   6     7784.53     8120.62    115.14 o 
   6  -1   6       86.31       80.81      9.48 o 
   7  -1   6     4101.77     3960.62     72.47 o 
   8  -1   6      258.74      256.21     20.79 o 
   9  -1   6     4756.51     4720.53     90.12 o 
  10  -1   6      168.48      158.35     21.06 o 
  11  -1   6       15.04        8.86     18.55 o 
  12  -1   6       26.38      -17.54     23.73 o 
  13  -1   6        2.51      -16.12     49.08 o 
 -12   0   6       15.87      -12.52     29.39 o 
 -11   0   6      139.03      115.48     30.22 o 
 -10   0   6     1394.30     1295.72     55.03 o 
  -9   0   6      126.93      126.70     19.12 o 
  -8   0   6      952.21      982.91     33.66 o 
  -7   0   6       45.64       23.55     12.65 o 
  -6   0   6     2201.07     2158.26     40.92 o 
  -5   0   6      213.18      215.98     12.48 o 
  -4   0   6     1183.36      953.20     29.90 o 
  -3   0   6     1117.70     1193.40     22.98 o 
  -2   0   6     3362.67     3138.31     47.08 o 
  -1   0   6      253.62      238.35      9.03 o 
   0   0   6     4447.79     5002.75    190.06 o 
   1   0   6       34.96       35.09      7.12 o 
   2   0   6       47.67       37.55      5.25 o 
   3   0   6        0.06        1.56      6.94 o 
   4   0   6     5639.06     5845.96    104.99 o 
   5   0   6        1.20       -0.12      7.52 o 
   6   0   6     3718.86     3725.39     59.04 o 
   7   0   6      134.84      143.26     10.93 o 
   8   0   6     4061.94     4243.45    138.47 o 
   9   0   6       12.33        6.95     15.19 o 
  10   0   6     2168.98     2086.72     53.35 o 
  11   0   6        4.73       -8.34     18.50 o 
  12   0   6       18.71       -8.23     21.47 o 
  13   0   6        0.37      -10.10     24.26 o 
 -12   1   6       49.00       11.11     36.14 o 
 -11   1   6      205.68      198.57     61.68 o 
 -10   1   6      150.11      132.70     27.21 o 
  -9   1   6      933.44      975.71    104.84 o 
  -8   1   6     1620.63     1558.93     41.16 o 
  -7   1   6     4436.28     4204.00     68.42 o 
  -6   1   6     1108.06     1076.55     28.82 o 
  -5   1   6     4766.17     4418.91     67.91 o 
  -4   1   6     1681.75     1685.20     30.36 o 
  -3   1   6       59.54       83.53     11.70 o 
  -2   1   6     1468.45     1497.17     31.78 o 
  -1   1   6     3818.30     3944.90    102.53 o 
   0   1   6     4139.20     4730.68     98.41 o 
   1   1   6    20472.31    23587.28    314.20 o 
   2   1   6     1501.05     1599.46     27.54 o 
   3   1   6      402.98      372.91     11.92 o 
   4   1   6      132.16      172.30     10.48 o 
   5   1   6      203.39      191.97     12.15 o 
   6   1   6      902.47      971.47     29.82 o 
   7   1   6       63.06       73.24     17.25 o 
   8   1   6      149.82      163.85     20.17 o 
   9   1   6     3703.88     3773.32     76.55 o 
  10   1   6       47.51       -0.89     17.13 o 
  11   1   6      172.70      161.77     24.08 o 
  12   1   6      329.76      335.01     30.42 o 
  13   1   6      251.69      227.39     30.07 o 
 -12   2   6      317.84      282.64     38.54 o 
 -11   2   6      473.09      476.34     42.32 o 
 -10   2   6     2148.10     2120.47     96.57 o 
  -9   2   6       58.54       36.80     21.60 o 
  -8   2   6     2646.18     2470.80     72.79 o 
  -7   2   6      110.56      116.46     13.08 o 
  -6   2   6      352.93      335.95     15.72 o 
  -5   2   6      520.04      528.87     29.11 o 
  -4   2   6     2536.79     2372.67     58.45 o 
  -3   2   6      167.37      197.09     12.87 o 
  -2   2   6     2353.22     2268.48     52.81 o 
  -1   2   6      525.80      547.46     16.60 o 
   0   2   6    10869.42    11874.85    161.41 o 
   1   2   6       64.05       64.64      6.43 o 
   2   2   6     1003.55     1067.18     20.77 o 
   3   2   6      745.14      827.53     18.23 o 
   4   2   6     4870.39     5133.66     88.74 o 
   5   2   6     1690.02     1663.54     78.94 o 
   6   2   6     3374.52     3182.91    135.79 o 
   7   2   6      401.95      352.19     21.04 o 
   8   2   6     3455.36     3386.91     69.12 o 
   9   2   6      281.51      255.58     22.76 o 
  10   2   6     1395.43     1441.48     53.68 o 
  11   2   6       23.33      -14.51     22.75 o 
  12   2   6       16.67       35.81     22.84 o 
  13   2   6      100.89      104.05     28.04 o 
 -12   3   6        9.05      -24.99     28.69 o 
 -11   3   6     1260.32     1236.58     58.05 o 
 -10   3   6        6.14       -6.74     21.08 o 
  -9   3   6      127.84      164.31     25.76 o 
  -8   3   6     1375.95     1387.31     51.99 o 
  -7   3   6     5916.58     5772.04    109.64 o 
  -6   3   6     3569.20     3614.49     69.69 o 
  -5   3   6     7413.50     7272.08    118.42 o 
  -4   3   6       22.45       13.03      9.92 o 
  -3   3   6     1799.85     1491.24     41.28 o 
  -2   3   6      658.16      760.34     25.67 o 
  -1   3   6      965.37      993.48     29.15 o 
   0   3   6      210.94      207.56      9.21 o 
   1   3   6     3927.73     4114.08     61.73 o 
   2   3   6      556.79      575.14     15.17 o 
   3   3   6    18132.38    19308.80    260.05 o 
   4   3   6     1278.07     1609.71     30.26 o 
   5   3   6     1148.76     1016.98     30.70 o 
   6   3   6     1065.96     1085.62     62.04 o 
   7   3   6     1808.46     1749.05     42.71 o 
   8   3   6      267.86      285.05     21.89 o 
   9   3   6        6.67       -4.84     16.98 o 
  10   3   6       28.01       24.73     18.43 o 
  11   3   6      624.63      682.11     34.58 o 
  12   3   6       61.53       26.09     28.97 o 
  13   3   6      431.68      512.11     38.18 o 
 -12   4   6      343.42      389.70     43.56 o 
 -11   4   6        1.46       27.27     26.31 o 
 -10   4   6       11.68      -22.21     22.21 o 
  -9   4   6       66.42       82.71     30.63 o 
  -8   4   6     1216.48     1147.61     55.77 o 
  -7   4   6     1462.71     1316.40     62.15 o 
  -6   4   6     5648.24     5318.98     92.31 o 
  -5   4   6      311.03      315.99     33.28 o 
  -4   4   6     2310.28     2343.25     58.37 o 
  -3   4   6      567.71      676.15     21.61 o 
  -2   4   6      240.66      222.69     12.96 o 
  -1   4   6       27.59       61.04     11.69 o 
   0   4   6     3946.18     4201.76     62.28 o 
   1   4   6      119.11      123.16      8.56 o 
   2   4   6     9509.75     9821.98    136.79 o 
   3   4   6     3014.76     3302.58     52.50 o 
   4   4   6     2896.29     2900.03     48.00 o 
   5   4   6     1591.62     1760.54     52.84 o 
   6   4   6      858.64      798.96     49.52 o 
   7   4   6       75.34       71.46     15.72 o 
   8   4   6     4764.03     4999.22     94.41 o 
   9   4   6      183.91      181.47     21.62 o 
  10   4   6     1175.81     1279.10     47.49 o 
  11   4   6        0.73       -8.90     21.00 o 
  12   4   6       38.62       19.63     24.60 o 
 -11   5   6      319.94      334.60     39.42 o 
 -10   5   6       21.72       22.68     25.72 o 
  -9   5   6     2599.86     2685.22     82.14 o 
  -8   5   6      484.87      368.84     39.06 o 
  -7   5   6      670.56      652.85     66.69 o 
  -6   5   6      222.74      235.20     19.11 o 
  -5   5   6       57.93       39.16     15.48 o 
  -4   5   6      402.67      382.36     24.41 o 
  -3   5   6     3212.83     3117.96     61.49 o 
  -2   5   6       49.28       25.99      6.50 o 
  -1   5   6       46.06        9.91      6.07 o 
   0   5   6      269.51      247.03     11.62 o 
   1   5   6      419.50      378.68     14.20 o 
   2   5   6     6544.90     7319.84    108.82 o 
   3   5   6     1107.66     1163.74     25.23 o 
   4   5   6     1861.13     2012.44     37.44 o 
   5   5   6     2571.41     2517.53     44.99 o 
   6   5   6      133.29      136.62     13.03 o 
   7   5   6     2657.62     2677.70     61.34 o 
   8   5   6      101.65      104.90     31.03 o 
   9   5   6      319.47      352.08     28.61 o 
  10   5   6       31.69       -9.87     18.89 o 
  11   5   6        0.22       -7.16     22.63 o 
  12   5   6      108.23       73.84     27.93 o 
 -11   6   6       38.09       29.93     30.52 o 
 -10   6   6      570.60      547.96     43.20 o 
  -9   6   6       77.80      101.66     27.38 o 
  -8   6   6      634.99      637.98     47.74 o 
  -7   6   6      428.44      431.09     31.55 o 
  -6   6   6     2127.69     2112.47     51.80 o 
  -5   6   6      123.15      126.13     15.33 o 
  -4   6   6     2552.37     2413.20     64.71 o 
  -3   6   6        1.67       -1.41      7.45 o 
  -2   6   6      599.32      525.00     16.12 o 
  -1   6   6      462.26      463.75     15.10 o 
   0   6   6       44.53       30.23      7.94 o 
   1   6   6     2070.99     2258.35     39.63 o 
   2   6   6     4607.54     4499.17     69.31 o 
   3   6   6        4.14       -5.74      7.87 o 
   4   6   6     5474.43     5213.21     80.26 o 
   5   6   6       50.70       31.05     10.97 o 
   6   6   6     2426.45     2440.43     54.23 o 
   7   6   6      165.85      188.70     19.90 o 
   8   6   6      247.04      297.33     24.63 o 
   9   6   6       57.36       52.34     20.63 o 
  10   6   6      653.39      686.04     45.43 o 
  11   6   6        1.34      -12.58     23.36 o 
  12   6   6      251.53      284.67     32.50 o 
 -11   7   6       27.66       49.85     30.91 o 
 -10   7   6       10.09        4.58     27.35 o 
  -9   7   6     2164.41     2233.41     75.11 o 
  -8   7   6        1.87       -7.16     16.31 o 
  -7   7   6     1559.05     1588.10     46.37 o 
  -6   7   6      386.69      400.93     25.88 o 
  -5   7   6       10.40       -1.52     15.62 o 
  -4   7   6        1.72       -0.45     11.09 o 
  -3   7   6      116.82       74.35     10.34 o 
  -2   7   6       64.82       54.64      9.37 o 
  -1   7   6     1858.69     1841.00     34.51 o 
   0   7   6      427.62      415.89     15.67 o 
   1   7   6     2853.31     2659.65     50.59 o 
   2   7   6       48.76       50.67      9.93 o 
   3   7   6      731.31      619.62     22.87 o 
   4   7   6      213.66      189.84     13.93 o 
   5   7   6        3.48      -10.07     10.07 o 
   6   7   6       45.79       25.57     15.36 o 
   7   7   6      575.21      595.18     28.77 o 
   8   7   6      210.42      294.26     25.14 o 
   9   7   6     1262.05     1312.42     44.64 o 
  10   7   6      439.59      496.36     44.61 o 
  11   7   6       91.70       91.19     26.74 o 
 -10   8   6     3189.84     3630.19    107.80 o 
  -9   8   6      302.93      294.12     35.97 o 
  -8   8   6      534.66      575.51     31.89 o 
  -7   8   6       14.61       -7.52     15.03 o 
  -6   8   6       23.76        3.18     15.01 o 
  -5   8   6       16.13       13.82     14.49 o 
  -4   8   6      302.86      289.37     28.24 o 
  -3   8   6        0.02       -4.35      9.80 o 
  -2   8   6     4075.36     3896.94     75.74 o 
  -1   8   6        1.30       -6.89      8.85 o 
   0   8   6     4246.64     4082.26     65.01 o 
   1   8   6        3.08       -9.71     10.65 o 
   2   8   6      240.88      286.47     19.74 o 
   3   8   6      578.15      570.56     24.98 o 
   4   8   6      791.48      787.95     29.69 o 
   5   8   6      354.84      311.66     20.75 o 
   6   8   6     3992.98     4084.68    102.42 o 
   7   8   6       57.63       57.90     23.83 o 
   8   8   6      886.54      836.04     46.44 o 
   9   8   6      115.96      126.91     31.22 o 
  10   8   6       10.01      -28.45     28.45 o 
  11   8   6        5.74      -13.93     32.79 o 
  -9   9   6       41.39       49.09     25.78 o 
  -8   9   6       38.27        3.80     22.76 o 
  -7   9   6      501.00      477.32     37.90 o 
  -6   9   6        2.52      -31.83     37.31 o 
  -5   9   6     2859.13     2775.51    118.44 o 
  -4   9   6       65.48       76.03     20.25 o 
  -3   9   6     2307.40     2230.40     69.35 o 
  -2   9   6      111.96       67.68     14.78 o 
  -1   9   6        0.44      -12.44     12.44 o 
   0   9   6      494.02      484.01     24.36 o 
   1   9   6     4374.06     4339.07     84.56 o 
   2   9   6        5.22       -3.45     13.08 o 
   3   9   6     1934.27     1939.37     48.64 o 
   4   9   6        0.50      -10.05     15.26 o 
   5   9   6     2655.58     2516.46     58.68 o 
   6   9   6       48.27       29.84     23.72 o 
   7   9   6       44.17       45.91     27.23 o 
   8   9   6        1.17       -7.07     25.50 o 
   9   9   6      530.97      617.17     47.34 o 
  10   9   6       28.12       44.87     32.16 o 
  -9  10   6       14.38      -25.52     25.52 o 
  -8  10   6      826.51      795.66     48.06 o 
  -7  10   6       95.62       88.39     26.65 o 
  -6  10   6      413.37      499.37     88.48 o 
  -5  10   6      333.16      345.91     33.88 o 
  -4  10   6      202.49      244.46     31.64 o 
  -3  10   6        1.49       -9.63     16.15 o 
  -2  10   6      117.03      162.83     38.31 o 
  -1  10   6      576.11      538.53     26.86 o 
   0  10   6      787.59      758.99     30.26 o 
   1  10   6      865.74      822.56     31.74 o 
   2  10   6      362.42      363.31     24.18 o 
   3  10   6      347.49      332.44     24.22 o 
   4  10   6       79.49       75.10     25.06 o 
   5  10   6       63.61       52.57     17.71 o 
   6  10   6     2128.77     1915.52     66.40 o 
   7  10   6      403.65      423.61     40.17 o 
   8  10   6     1222.00     1090.38     87.14 o 
   9  10   6      359.97      463.65     44.91 o 
  -8  11   6        0.16      -20.88     24.37 o 
  -7  11   6       64.61       76.62     29.37 o 
  -6  11   6       22.09      -16.42     26.79 o 
  -5  11   6      425.80      480.20     39.92 o 
  -4  11   6      492.43      567.41     85.31 o 
  -3  11   6     1088.39     1127.10     50.74 o 
  -2  11   6      488.11      456.91     34.81 o 
  -1  11   6      887.26      899.50     40.01 o 
   0  11   6       70.12       62.07     17.54 o 
   1  11   6       26.87       18.37     15.90 o 
   2  11   6       29.36       -0.45     16.15 o 
   3  11   6     1343.99     1290.47     42.21 o 
   4  11   6       91.33       94.81     19.37 o 
   5  11   6     3066.28     2877.77     85.54 o 
   6  11   6      227.20      259.21     34.85 o 
   7  11   6      428.43      427.15     41.22 o 
   8  11   6      155.40      171.41     35.98 o 
  -7  12   6       25.86       44.99     28.29 o 
  -6  12   6      834.45      963.91    129.13 o 
  -5  12   6        1.13      -21.38     23.10 o 
  -4  12   6      716.45      755.05     45.30 o 
  -3  12   6      695.86      642.50     41.31 o 
  -2  12   6        7.34       -7.75     20.89 o 
  -1  12   6       69.12       54.61     23.31 o 
   0  12   6        5.94       20.91     26.87 o 
   1  12   6       62.74       56.12     18.64 o 
   2  12   6     1367.67     1441.37     57.81 o 
   3  12   6      608.33      618.91     51.21 o 
   4  12   6     1566.68     1574.32     49.14 o 
   5  12   6      830.71      774.99     48.38 o 
   6  12   6       20.90       33.41     36.73 o 
   7  12   6        0.63      -31.60     31.60 o 
  -5  13   6      218.84      322.37     73.37 o 
  -4  13   6      254.30      225.70     35.65 o 
  -3  13   6      482.71      537.09     43.90 o 
  -2  13   6      686.99      668.19     44.08 o 
  -1  13   6     1233.85     1310.12     69.45 o 
   0  13   6      128.93      104.17     27.14 o 
   1  13   6     1817.62     1828.48     54.48 o 
   2  13   6       58.82       26.94     20.73 o 
   3  13   6       67.44       52.97     21.64 o 
   4  13   6       27.18       50.89     22.66 o 
   5  13   6     1132.94     1154.63     58.49 o 
   6  13   6       39.00       51.96     33.78 o 
  -3  14   6      493.75      534.38     46.84 o 
  -2  14   6      218.00      180.07     46.91 o 
  -1  14   6       22.90       13.75     26.61 o 
   0  14   6        0.83       19.31     66.28 o 
   1  14   6       50.78        3.67     30.30 o 
   2  14   6      156.46      193.79     33.88 o 
   3  14   6      161.34      164.84     27.02 o 
  -1 -14   7       29.13       63.09     38.28 o 
   0 -14   7      395.30      460.69     36.55 o 
   1 -14   7        6.01      -13.55     35.13 o 
   2 -14   7       75.35       95.36     45.16 o 
  -4 -13   7      166.32      109.65     38.98 o 
  -3 -13   7     1006.41     1050.99     45.79 o 
  -2 -13   7      829.46      890.43     42.09 o 
  -1 -13   7      108.79      128.47     28.55 o 
   0 -13   7       52.29       55.80     24.00 o 
   1 -13   7       45.24       33.07     23.18 o 
   2 -13   7        9.92       -2.05     21.21 o 
   3 -13   7       72.86       58.08     24.00 o 
   4 -13   7       21.25       39.46     28.91 o 
   5 -13   7      316.86      318.78     38.95 o 
  -6 -12   7      770.70      834.63     52.92 o 
  -5 -12   7       64.22        0.57     31.47 o 
  -4 -12   7     1493.22     1474.39     78.80 o 
  -3 -12   7       20.33      -19.71     19.71 o 
  -2 -12   7       40.59       -5.35     19.56 o 
  -1 -12   7       90.72       99.36     27.55 o 
   0 -12   7      486.56      515.79     33.64 o 
   1 -12   7      232.80      261.64     27.49 o 
   2 -12   7     1365.46     1375.14     47.24 o 
   3 -12   7       35.23        7.80     19.96 o 
   4 -12   7     1681.42     1645.27     63.17 o 
   5 -12   7        1.04       46.04     26.41 o 
   6 -12   7      240.39      269.90     37.13 o 
   7 -12   7      102.76      164.32     32.32 o 
  -7 -11   7      464.41      513.20     47.18 o 
  -6 -11   7      140.97      177.55     49.33 o 
  -5 -11   7      325.27      382.86     49.41 o 
  -4 -11   7       64.84       33.48     21.01 o 
  -3 -11   7      765.51      791.91     36.85 o 
  -2 -11   7     1207.13     1128.95     42.00 o 
  -1 -11   7      193.84      215.78     24.06 o 
   0 -11   7     4122.02     4121.51    114.76 o 
   1 -11   7      236.07      301.11     26.45 o 
   2 -11   7       14.22        1.79     18.11 o 
   3 -11   7      861.56      900.05     36.91 o 
   4 -11   7        1.45      -16.93     27.01 o 
   5 -11   7      199.02      249.99     25.70 o 
   6 -11   7      429.07      456.32     39.36 o 
   7 -11   7      897.83     1041.14     52.92 o 
   8 -11   7       82.41       91.15     30.85 o 
  -8 -10   7       93.53      106.28     44.41 o 
  -7 -10   7      129.41       96.18     32.29 o 
  -6 -10   7       48.38       31.95     28.55 o 
  -5 -10   7       21.51      -17.94     24.41 o 
  -4 -10   7     1551.41     1519.84     47.67 o 
  -3 -10   7      632.13      720.24     33.55 o 
  -2 -10   7      932.87      950.50     36.82 o 
  -1 -10   7     1418.85     1333.19     45.76 o 
   0 -10   7      857.71      816.13     33.86 o 
   1 -10   7     3348.86     3226.76     92.98 o 
   2 -10   7      528.03      498.50     28.86 o 
   3 -10   7      602.41      544.80     28.68 o 
   4 -10   7      361.00      372.05     26.53 o 
   5 -10   7      520.85      510.43     28.62 o 
   6 -10   7      811.96      732.09     42.04 o 
   7 -10   7      150.01      172.50     30.08 o 
   8 -10   7     1010.01     1208.14     82.47 o 
   9 -10   7        8.82      -22.37     26.63 o 
  -9  -9   7      620.24      786.96     52.33 o 
  -8  -9   7        5.52      -21.70     27.29 o 
  -7  -9   7      341.15      415.24     59.68 o 
  -6  -9   7     1530.44     1553.15     59.97 o 
  -5  -9   7     1270.13     1204.63     50.70 o 
  -4  -9   7       27.45       10.21     16.33 o 
  -3  -9   7        2.43      -14.88     14.88 o 
  -2  -9   7       56.62       72.50     18.20 o 
  -1  -9   7     2579.94     2419.18     58.31 o 
   0  -9   7       18.71        6.83     15.06 o 
   1  -9   7      305.68      329.19     23.28 o 
   2  -9   7      470.54      455.94     25.20 o 
   3  -9   7       13.88       14.36     14.96 o 
   4  -9   7      254.21      278.37     22.19 o 
   5  -9   7      118.60      135.52     20.26 o 
   6  -9   7      453.34      420.64     27.44 o 
   7  -9   7      353.18      337.80     32.90 o 
   8  -9   7      158.37      137.26     28.32 o 
   9  -9   7      693.02      819.48     82.13 o 
 -10  -8   7      362.08      456.36     75.71 o 
  -9  -8   7      323.37      337.24     39.50 o 
  -8  -8   7      639.48      607.10     72.37 o 
  -7  -8   7      217.11      251.90     41.82 o 
  -6  -8   7      628.61      596.14     40.45 o 
  -5  -8   7       44.95        7.42     21.81 o 
  -4  -8   7      115.55       82.93     18.08 o 
  -3  -8   7       11.89        5.00     15.33 o 
  -2  -8   7     1785.51     1777.16     46.83 o 
  -1  -8   7      820.62      813.12     30.65 o 
   0  -8   7      296.82      330.25     22.20 o 
   1  -8   7       78.35       81.26     22.46 o 
   2  -8   7      629.17      649.06     27.10 o 
   3  -8   7       53.46       35.20     14.50 o 
   4  -8   7      314.88      304.57     21.86 o 
   5  -8   7      218.88      223.11     20.47 o 
   6  -8   7     2236.69     2174.51     53.18 o 
   7  -8   7       20.96       -7.39     16.46 o 
   8  -8   7     1783.92     1769.90     92.99 o 
   9  -8   7       99.81       59.15     45.57 o 
  10  -8   7      831.88      913.16     65.44 o 
  11  -8   7      153.15      151.08     45.91 o 
 -10  -7   7        3.84       -0.81     30.52 o 
  -9  -7   7     1162.56     1230.99     57.08 o 
  -8  -7   7       69.53       34.32     27.68 o 
  -7  -7   7       15.39        1.89     22.84 o 
  -6  -7   7      548.10      549.08     36.55 o 
  -5  -7   7     1919.21     1737.78     46.23 o 
  -4  -7   7     2047.25     2002.42     49.58 o 
  -3  -7   7     4321.19     4277.16     83.83 o 
  -2  -7   7     1473.12     1686.12     42.92 o 
  -1  -7   7     1311.10     1271.46     35.90 o 
   0  -7   7       28.01       10.87     11.89 o 
   1  -7   7      145.16      192.91     16.66 o 
   2  -7   7      438.25      477.92     22.24 o 
   3  -7   7     3129.59     2951.25     61.00 o 
   4  -7   7      600.51      628.67     21.81 o 
   5  -7   7     2915.41     2955.70     53.39 o 
   6  -7   7       85.37       86.55     16.05 o 
   7  -7   7     1404.87     1420.26     41.33 o 
   8  -7   7      263.53      238.25     19.84 o 
   9  -7   7        2.51      -40.09     40.09 o 
  10  -7   7        0.10      -25.20     25.20 o 
  11  -7   7      522.18      571.08     43.01 o 
 -11  -6   7       18.32        8.13     33.04 o 
 -10  -6   7        2.15       -9.92     22.35 o 
  -9  -6   7      512.57      527.18     32.94 o 
  -8  -6   7      106.53      155.14     22.10 o 
  -7  -6   7     1452.63     1511.10     48.19 o 
  -6  -6   7     1411.93     1405.09     54.86 o 
  -5  -6   7     4364.47     4211.08     70.23 o 
  -4  -6   7     2705.12     2666.18     48.79 o 
  -3  -6   7     2685.52     2767.05     48.84 o 
  -2  -6   7      113.33       96.11     10.47 o 
  -1  -6   7       72.07       86.48     11.54 o 
   0  -6   7      325.08      220.53     21.95 o 
   1  -6   7      283.02      292.00     19.80 o 
   2  -6   7     1744.86     1575.79     31.45 o 
   3  -6   7       57.38       75.39     10.59 o 
   4  -6   7     7581.61     7501.63    110.29 o 
   5  -6   7      121.95      119.40     12.72 o 
   6  -6   7        0.10      -17.58     19.78 o 
   7  -6   7        3.43      -11.44     11.44 o 
   8  -6   7     1861.52     1774.20     40.83 o 
   9  -6   7       83.50       75.04     18.29 o 
  10  -6   7     2010.18     1927.87     63.11 o 
  11  -6   7      151.29      160.38     30.27 o 
  12  -6   7      627.38      701.06     47.01 o 
 -11  -5   7      162.01      119.72     33.01 o 
 -10  -5   7       29.90       15.45     22.22 o 
  -9  -5   7       16.43        2.70     19.08 o 
  -8  -5   7      451.40      514.63     28.56 o 
  -7  -5   7     1751.13     1810.28     48.09 o 
  -6  -5   7     4464.43     4392.52     84.19 o 
  -5  -5   7        6.19       16.06     10.71 o 
  -4  -5   7      274.14      303.73     15.65 o 
  -3  -5   7     6359.59     6509.35     96.52 o 
  -2  -5   7       17.30        0.41      6.99 o 
  -1  -5   7     1019.76      773.08     19.72 o 
   0  -5   7        4.64       -2.45      6.86 o 
   1  -5   7      172.04      139.96     10.13 o 
   2  -5   7      270.52      311.61     13.68 o 
   3  -5   7       21.86       36.57      8.58 o 
   4  -5   7       39.68       50.10      9.35 o 
   5  -5   7     4876.80     4832.21     75.17 o 
   6  -5   7     2022.91     1972.27     39.22 o 
   7  -5   7     3362.74     3296.43     67.28 o 
   8  -5   7      514.63      470.66     21.72 o 
   9  -5   7     1008.89      968.98     30.02 o 
  10  -5   7      227.10      196.79     58.18 o 
  11  -5   7      157.80       89.68     28.52 o 
  12  -5   7        0.05      -15.08     26.56 o 
 -11  -4   7       41.81       34.89     28.24 o 
 -10  -4   7       81.43       63.88     22.20 o 
  -9  -4   7      150.24      141.99     22.13 o 
  -8  -4   7      130.60      152.00     20.62 o 
  -7  -4   7       68.93       71.86     18.24 o 
  -6  -4   7     4672.38     4608.65     86.62 o 
  -5  -4   7     3016.04     2987.06     61.66 o 
  -4  -4   7     9245.79     9571.06    136.80 o 
  -3  -4   7       17.79        9.27      7.86 o 
  -2  -4   7       28.70        7.97      6.95 o 
  -1  -4   7     1382.21     1665.84     30.65 o 
   0  -4   7     1488.74     1600.79     29.53 o 
   1  -4   7      162.10      145.68      9.53 o 
   2  -4   7      795.29      780.40     28.82 o 
   3  -4   7       36.36       73.35      8.43 o 
   4  -4   7     8398.83     8750.42    123.99 o 
   5  -4   7      220.24      264.38     13.86 o 
   6  -4   7     1308.22     1229.79     42.99 o 
   7  -4   7       54.28       33.13     11.60 o 
   8  -4   7       75.86      104.33     18.39 o 
   9  -4   7       43.67       47.28     16.30 o 
  10  -4   7      238.57      304.02     43.40 o 
  11  -4   7        0.82       -2.22     22.96 o 
  12  -4   7      896.04      828.14     46.64 o 
 -12  -3   7      108.61      105.93     35.36 o 
 -11  -3   7      259.08      226.46     35.63 o 
 -10  -3   7       70.71       43.52     21.03 o 
  -9  -3   7      348.23      351.76     26.90 o 
  -8  -3   7      289.38      297.42     23.38 o 
  -7  -3   7     6754.36     6808.17    126.62 o 
  -6  -3   7      346.64      335.31     20.25 o 
  -5  -3   7     6532.48     6656.42     99.35 o 
  -4  -3   7      313.39      330.14     14.93 o 
  -3  -3   7      992.10     1086.58     26.72 o 
  -2  -3   7     1582.08     1676.97     30.74 o 
  -1  -3   7     5252.72     5627.20     81.46 o 
   0  -3   7      332.67      377.59     12.88 o 
   1  -3   7     4417.67     4728.11     69.22 o 
   2  -3   7     2274.49     2466.22     39.67 o 
   3  -3   7     4190.99     4477.45     66.33 o 
   4  -3   7      418.76      570.97     16.51 o 
   5  -3   7      200.56      202.35     11.81 o 
   6  -3   7      347.50      326.50     16.69 o 
   7  -3   7     3522.89     3370.24     57.11 o 
   8  -3   7      119.10       87.53     12.91 o 
   9  -3   7     1277.98     1283.91     64.06 o 
  10  -3   7      208.26      198.99     22.12 o 
  11  -3   7      790.27      755.57     41.62 o 
  12  -3   7        0.99       -2.48     28.71 o 
  13  -3   7       34.08      -23.87     43.40 o 
 -12  -2   7      126.34      140.78     47.16 o 
 -11  -2   7      917.14      871.95     50.63 o 
 -10  -2   7      107.11       87.62     28.17 o 
  -9  -2   7      378.26      389.56     26.89 o 
  -8  -2   7       95.75       66.06     16.82 o 
  -7  -2   7      123.09      114.90     16.73 o 
  -6  -2   7      348.84      356.88     30.53 o 
  -5  -2   7     1825.37     1927.40     36.98 o 
  -4  -2   7     6728.80     6662.97     97.23 o 
  -3  -2   7     1394.18     1449.26     27.99 o 
  -2  -2   7     6253.35     6381.94     91.10 o 
  -1  -2   7       13.05        7.46      6.31 o 
   0  -2   7     4745.22     4978.51     71.72 o 
   1  -2   7      726.33      796.44     41.64 o 
   2  -2   7       69.95      125.60     10.22 o 
   3  -2   7     2395.09     2492.34     46.98 o 
   4  -2   7     2449.01     2362.20     39.29 o 
   5  -2   7     1080.78     1053.09     23.39 o 
   6  -2   7     8486.08     8547.10    122.75 o 
   7  -2   7      425.18      404.69     17.43 o 
   8  -2   7     1435.81     1349.34     31.71 o 
   9  -2   7      729.05      727.52     30.25 o 
  10  -2   7       66.39       65.73     18.49 o 
  11  -2   7        0.23      -16.05     18.10 o 
  12  -2   7      847.68      805.08     45.19 o 
  13  -2   7      267.64      309.31     36.80 o 
 -12  -1   7       82.16       18.66     31.75 o 
 -11  -1   7      683.09      748.36     46.44 o 
 -10  -1   7      116.95      127.58     47.41 o 
  -9  -1   7     1628.88     1554.43     52.36 o 
  -8  -1   7      336.36      353.78     23.35 o 
  -7  -1   7      842.26      778.87     36.18 o 
  -6  -1   7      156.99      179.76     13.28 o 
  -5  -1   7     8543.90     8476.06    122.09 o 
  -4  -1   7      730.11      684.75     24.34 o 
  -3  -1   7     9272.63    10163.78    141.44 o 
  -2  -1   7      805.61      785.87     17.61 o 
  -1  -1   7      284.46      323.39     14.74 o 
   0  -1   7     6313.69     6797.63     94.54 o 
   1  -1   7     2798.23     2969.09     70.42 o 
   2  -1   7       91.40      104.10      9.58 o 
   3  -1   7     1627.56     1595.77     50.65 o 
   4  -1   7      146.52      149.12      9.65 o 
   5  -1   7     1609.88     1677.23     31.26 o 
   6  -1   7     1009.28      999.22     23.49 o 
   7  -1   7       91.97       74.92     11.71 o 
   8  -1   7      274.39      287.70     20.33 o 
   9  -1   7      758.25      746.63     31.50 o 
  10  -1   7      335.95      373.29     43.28 o 
  11  -1   7      736.73      699.16     34.19 o 
  12  -1   7      420.21      407.70     36.41 o 
  13  -1   7      431.53      484.66     40.98 o 
 -12   0   7      436.24      474.05     46.56 o 
 -11   0   7        4.88      -22.95     22.95 o 
 -10   0   7     1020.58      950.49     86.14 o 
  -9   0   7       12.81        1.75     19.49 o 
  -8   0   7     7242.67     7122.07    124.61 o 
  -7   0   7      232.43      243.13     18.47 o 
  -6   0   7     1457.47     1423.87     30.60 o 
  -5   0   7      324.53      339.83     14.66 o 
  -4   0   7        5.35        1.57      7.47 o 
  -3   0   7      226.42      244.16     11.11 o 
  -2   0   7     2234.99     2366.81     37.61 o 
  -1   0   7      266.97      321.06     14.36 o 
   0   0   7    14968.96    16959.29    396.07 o 
   1   0   7       17.30       21.75      4.39 o 
   2   0   7     3557.61     3896.87     66.39 o 
   3   0   7       65.20       77.84      6.75 o 
   4   0   7     3998.75     4433.30     78.62 o 
   5   0   7       93.85      116.05      9.58 o 
   6   0   7     1927.28     1902.73     35.39 o 
   7   0   7        3.88       -9.66      9.66 o 
   8   0   7     4448.30     4378.12     82.64 o 
   9   0   7        0.59      -14.71     14.71 o 
  10   0   7      210.56      227.09     26.93 o 
  11   0   7       14.01       -8.43     18.36 o 
  12   0   7      133.13      132.42     23.93 o 
  13   0   7       39.31       27.13     29.39 o 
 -12   1   7       56.76       51.52     32.20 o 
 -11   1   7      932.80      972.88     72.95 o 
 -10   1   7       48.99       54.07     24.39 o 
  -9   1   7     2422.30     2366.71     73.49 o 
  -8   1   7       66.10       57.90     20.82 o 
  -7   1   7      284.14      323.45     16.97 o 
  -6   1   7      413.13      377.34     16.54 o 
  -5   1   7     4692.90     4594.76     76.79 o 
  -4   1   7       42.06       49.38     10.22 o 
  -3   1   7    10935.85    11454.30    189.19 o 
  -2   1   7       66.84       89.77      9.28 o 
  -1   1   7     3379.36     3549.47     63.28 o 
   0   1   7     1647.67     1740.74     28.25 o 
   1   1   7      157.87      127.94      7.74 o 
   2   1   7      218.76      230.05     13.47 o 
   3   1   7       32.94       42.71      7.39 o 
   4   1   7        0.34        0.30      6.64 o 
   5   1   7     6486.43     6925.95    159.97 o 
   6   1   7      338.86      286.54     24.07 o 
   7   1   7     2130.43     2048.20     51.32 o 
   8   1   7       39.52       18.16     14.69 o 
   9   1   7      486.52      486.18     27.11 o 
  10   1   7       40.44       33.49     17.84 o 
  11   1   7      742.09      814.28     38.86 o 
  12   1   7      694.32      719.11     37.17 o 
  13   1   7      466.84      561.46     44.00 o 
 -12   2   7      312.53      326.87     41.87 o 
 -11   2   7      352.03      353.52     39.20 o 
 -10   2   7       63.99       29.16     25.56 o 
  -9   2   7      282.55      313.63     31.61 o 
  -8   2   7      735.95      702.91     61.93 o 
  -7   2   7      472.10      502.05     29.92 o 
  -6   2   7     6024.08     5869.60     89.10 o 
  -5   2   7     4085.88     4058.31     63.44 o 
  -4   2   7     2095.05     1950.50     43.51 o 
  -3   2   7     1837.39     1842.65     71.66 o 
  -2   2   7      473.35      412.22     16.19 o 
  -1   2   7      110.72      135.32     10.02 o 
   0   2   7     1573.73     1732.43     29.92 o 
   1   2   7        4.60        6.82      5.43 o 
   2   2   7     3275.00     3329.63     55.63 o 
   3   2   7        7.31       -2.11      6.10 o 
   4   2   7     2061.88     1944.29     34.33 o 
   5   2   7     2865.90     3072.69     50.02 o 
   6   2   7      285.27      272.07     24.83 o 
   7   2   7        3.78        0.59     12.46 o 
   8   2   7     1644.97     1573.98     42.41 o 
   9   2   7      193.59      193.22     23.07 o 
  10   2   7     3455.49     3524.43    103.60 o 
  11   2   7       97.19      105.58     22.76 o 
  12   2   7       98.79       90.47     24.78 o 
  13   2   7       13.62       12.36     25.91 o 
 -12   3   7        1.52      -34.52     40.32 o 
 -11   3   7      146.67      187.61     32.38 o 
 -10   3   7        1.34       -4.25     22.84 o 
  -9   3   7      835.05      799.66     52.09 o 
  -8   3   7      108.31      117.45     24.12 o 
  -7   3   7     5539.82     5175.25    139.35 o 
  -6   3   7      328.45      296.97     21.95 o 
  -5   3   7      860.01      896.33     83.10 o 
  -4   3   7      197.31      201.19     32.73 o 
  -3   3   7       32.83       17.59     13.05 o 
  -2   3   7      195.49      265.88     17.41 o 
  -1   3   7     3910.99     4013.66     85.84 o 
   0   3   7       23.88       17.67      5.97 o 
   1   3   7      798.47      752.32     17.29 o 
   2   3   7      741.57      786.23     18.47 o 
   3   3   7      470.13      527.82     20.14 o 
   4   3   7     3317.37     3781.30     58.71 o 
   5   3   7     1444.86     1473.52     29.77 o 
   6   3   7        7.72        4.00      8.42 o 
   7   3   7     5201.18     5022.26     91.14 o 
   8   3   7      257.53      277.53     22.31 o 
   9   3   7     1351.91     1448.38     42.88 o 
  10   3   7      564.77      625.55     32.83 o 
  11   3   7      169.98      214.17     25.87 o 
  12   3   7       15.93      -13.45     26.45 o 
  13   3   7       65.79       86.26     33.73 o 
 -11   4   7       50.68       35.51     28.94 o 
 -10   4   7      346.45      375.57     37.72 o 
  -9   4   7        2.15      -20.83     20.83 o 
  -8   4   7      144.78      111.89     19.29 o 
  -7   4   7       14.92      -11.41     13.82 o 
  -6   4   7     2866.85     2533.50    161.24 o 
  -5   4   7       37.11       13.14     11.68 o 
  -4   4   7    10237.33    10323.42    209.03 o 
  -3   4   7     2641.41     2778.83     56.01 o 
  -2   4   7       45.29       92.89     10.47 o 
  -1   4   7     2299.83     2417.35     48.08 o 
   0   4   7       20.15       -1.45      5.86 o 
   1   4   7       38.62       19.36      8.03 o 
   2   4   7        8.56       -4.87      8.92 o 
   3   4   7       27.48       45.80      8.84 o 
   4   4   7     8890.39     9205.04    130.87 o 
   5   4   7      447.06      489.08     17.57 o 
   6   4   7      800.83      648.88     25.74 o 
   7   4   7        8.24        6.58     13.93 o 
   8   4   7       50.28       13.67     30.81 o 
   9   4   7      117.02      116.37     20.24 o 
  10   4   7       50.70       50.98     20.88 o 
  11   4   7        9.26      -15.83     21.08 o 
  12   4   7      714.20      758.58     40.28 o 
 -11   5   7      366.54      347.59     40.56 o 
 -10   5   7      244.84      361.11     43.99 o 
  -9   5   7       66.99      107.46     27.94 o 
  -8   5   7       74.33       64.20     18.58 o 
  -7   5   7     3169.47     3060.08     84.02 o 
  -6   5   7      112.00       89.96     29.79 o 
  -5   5   7     4259.11     4240.00     83.20 o 
  -4   5   7      120.51      138.05     14.11 o 
  -3   5   7        8.19       -7.34      8.39 o 
  -2   5   7     1389.03     1489.98     35.25 o 
  -1   5   7      563.33      611.06     16.28 o 
   0   5   7      481.19      544.29     15.97 o 
   1   5   7     8629.91     8626.88    156.65 o 
   2   5   7     1226.62     1258.47     26.34 o 
   3   5   7     1671.25     1497.47     30.19 o 
   4   5   7       37.86       28.98      9.58 o 
   5   5   7      520.73      439.28     32.02 o 
   6   5   7       30.06       20.14     10.54 o 
   7   5   7     1684.90     1690.99     44.16 o 
   8   5   7      289.70      309.55     23.74 o 
   9   5   7     2496.47     2484.55     59.93 o 
  10   5   7        3.30       -3.66     18.31 o 
  11   5   7      488.22      563.06     59.74 o 
  12   5   7       17.97       -6.35     24.72 o 
 -11   6   7       14.31      -29.87     29.87 o 
 -10   6   7     1113.59     1138.54     56.24 o 
  -9   6   7      521.17      642.00     44.07 o 
  -8   6   7     2490.23     2466.56     76.14 o 
  -7   6   7     1436.79     1462.98     54.07 o 
  -6   6   7      423.04      395.46     23.44 o 
  -5   6   7      360.68      402.37     34.38 o 
  -4   6   7      116.56      102.30     14.36 o 
  -3   6   7      439.71      431.19     15.60 o 
  -2   6   7      568.71      412.01     14.97 o 
  -1   6   7      301.16      298.33     13.41 o 
   0   6   7     3167.34     2959.70     48.58 o 
   1   6   7       40.47       27.14      8.17 o 
   2   6   7       56.25       34.41      9.15 o 
   3   6   7     1005.77      983.02     24.32 o 
   4   6   7        3.29       -9.80      9.80 o 
   5   6   7       10.72        5.68     10.38 o 
   6   6   7     3873.16     3826.87     74.64 o 
   7   6   7        3.19        1.74     15.15 o 
   8   6   7     4287.41     4423.66     88.04 o 
   9   6   7      309.69      315.40     26.50 o 
  10   6   7      968.65      922.97     42.27 o 
  11   6   7       22.17        5.71     23.60 o 
  12   6   7      129.42      184.48     30.40 o 
 -10   7   7       60.74       68.61     29.72 o 
  -9   7   7      104.87      162.26     30.76 o 
  -8   7   7        7.18        1.84     17.72 o 
  -7   7   7      257.37      246.54     23.30 o 
  -6   7   7      254.48      247.99     21.52 o 
  -5   7   7      842.08      868.58     30.87 o 
  -4   7   7       42.27       16.50     12.03 o 
  -3   7   7     2156.37     2126.51     49.59 o 
  -2   7   7      777.55      772.03     21.06 o 
  -1   7   7     2339.35     2376.64     41.78 o 
   0   7   7      200.17      240.40     13.12 o 
   1   7   7      334.81      321.15     14.85 o 
   2   7   7     1935.76     1932.65     37.67 o 
   3   7   7     4708.32     4415.95     70.88 o 
   4   7   7       14.22       -4.05     10.54 o 
   5   7   7     2452.77     2446.09     54.36 o 
   6   7   7       16.94       17.90     15.12 o 
   7   7   7      444.63      438.35     26.11 o 
   8   7   7      172.06      198.25     22.92 o 
   9   7   7       82.68       55.62     22.22 o 
  10   7   7       43.91       23.72     22.54 o 
  11   7   7      588.75      646.94     38.87 o 
 -10   8   7      103.39      150.33     65.19 o 
  -9   8   7        5.43      -31.05     31.05 o 
  -8   8   7     1381.69     1488.38     59.72 o 
  -7   8   7       13.42       -5.24     14.51 o 
  -6   8   7     1134.30     1081.04     37.56 o 
  -5   8   7        9.01       -6.25     13.52 o 
  -4   8   7        2.75        0.96     12.18 o 
  -3   8   7       68.42       70.55     14.02 o 
  -2   8   7      144.97      157.90     12.93 o 
  -1   8   7       35.40       15.66     12.43 o 
   0   8   7     3493.34     3369.07     56.21 o 
   1   8   7      835.23      746.83     22.15 o 
   2   8   7     3244.80     3134.48     54.47 o 
   3   8   7      412.88      400.29     26.38 o 
   4   8   7      158.92      162.00     19.97 o 
   5   8   7      180.21      119.55     31.63 o 
   6   8   7       51.22       60.85     23.30 o 
   7   8   7      130.21       96.79     25.48 o 
   8   8   7     2041.76     2126.60     80.47 o 
   9   8   7       42.30       20.86     27.26 o 
  10   8   7     1509.89     1490.04     63.85 o 
  11   8   7      294.39      297.78     41.51 o 
  -9   9   7     1389.42     1472.08     95.49 o 
  -8   9   7        3.20       17.50     23.17 o 
  -7   9   7      775.12      749.99     80.63 o 
  -6   9   7        3.96       11.93     20.80 o 
  -5   9   7      350.01      386.89     57.01 o 
  -4   9   7      217.29      235.75     27.24 o 
  -3   9   7     1442.22     1430.81     53.47 o 
  -2   9   7      415.45      433.59     49.75 o 
  -1   9   7      369.80      347.81     21.45 o 
   0   9   7      165.88      155.43     17.42 o 
   1   9   7      161.13      160.77     17.80 o 
   2   9   7       41.37        9.21     13.83 o 
   3   9   7     1140.77     1075.39     35.17 o 
   4   9   7      124.59      147.00     24.06 o 
   5   9   7     2593.08     2446.09     58.19 o 
   6   9   7       49.62       43.17     28.30 o 
   7   9   7     2989.53     2542.65     78.11 o 
   8   9   7        5.26       -2.18     26.01 o 
   9   9   7      152.89      129.13     31.80 o 
  10   9   7       28.52       64.07     33.18 o 
  -8  10   7       19.84       16.73     26.08 o 
  -7  10   7        0.04      -10.46     21.53 o 
  -6  10   7     1005.23     1029.56     69.86 o 
  -5  10   7      361.48      318.03     31.79 o 
  -4  10   7     2410.16     2433.83     76.54 o 
  -3  10   7        4.46       -2.61     18.53 o 
  -2  10   7      403.20      435.42     32.15 o 
  -1  10   7      633.10      514.72     26.20 o 
   0  10   7      196.88      199.85     19.69 o 
   1  10   7        5.78      -13.06     13.06 o 
   2  10   7     1322.98     1343.83     40.74 o 
   3  10   7      218.77      208.86     20.88 o 
   4  10   7     3097.24     2981.52     67.61 o 
   5  10   7       14.75      -14.44     14.44 o 
   6  10   7     2270.83     2131.61     70.59 o 
   7  10   7      109.90       75.44     30.23 o 
   8  10   7        3.80        5.58     28.73 o 
   9  10   7        0.87      -35.73     35.73 o 
  -8  11   7       99.38      104.84     50.42 o 
  -7  11   7     1056.19     1073.35     55.37 o 
  -6  11   7       94.92       77.53     26.95 o 
  -5  11   7      532.53      559.61     40.27 o 
  -4  11   7       88.46       48.63     22.38 o 
  -3  11   7      176.99      187.52     31.97 o 
  -2  11   7      479.02      464.98     34.96 o 
  -1  11   7      241.21      233.00     44.24 o 
   0  11   7        0.45      -14.30     14.30 o 
   1  11   7     1267.05     1252.11     40.87 o 
   2  11   7        4.99      -15.75     15.75 o 
   3  11   7     1406.09     1373.72     43.60 o 
   4  11   7      467.12      449.65     29.36 o 
   5  11   7       17.56        6.94     24.83 o 
   6  11   7       19.83       12.16     28.26 o 
   7  11   7      727.20      700.45     47.58 o 
   8  11   7       26.01       51.81     32.24 o 
  -6  12   7        9.39       -8.64     25.06 o 
  -5  12   7       72.01       89.56     29.13 o 
  -4  12   7      752.11      759.94     77.21 o 
  -3  12   7       76.41       36.79     23.91 o 
  -2  12   7      443.44      473.47     39.78 o 
  -1  12   7      120.71       86.26     24.77 o 
   0  12   7     1191.37     1164.57     52.61 o 
   1  12   7        6.73      -12.50     23.34 o 
   2  12   7       49.22       36.27     19.88 o 
   3  12   7      679.02      666.55     33.70 o 
   4  12   7      855.79      855.26     37.31 o 
   5  12   7      110.98      187.07     32.95 o 
   6  12   7     1169.05     1223.29    108.59 o 
   7  12   7       16.77       -0.84     31.82 o 
  -5  13   7     1059.27     1194.67     60.22 o 
  -4  13   7      102.21      100.25     29.83 o 
  -3  13   7      735.41      716.81     76.54 o 
  -2  13   7      223.33      224.34     34.09 o 
  -1  13   7        6.84       -2.58     37.90 o 
   0  13   7       27.11      -12.59     23.19 o 
   1  13   7      325.56      311.87     37.16 o 
   2  13   7      136.78       94.53     21.89 o 
   3  13   7      682.61      716.11     46.57 o 
   4  13   7       15.08        5.04     24.64 o 
   5  13   7      544.61      579.27     46.06 o 
   6  13   7       51.45       29.74     33.54 o 
  -3  14   7      113.33       83.97     51.75 o 
  -2  14   7      638.89      753.03     49.04 o 
  -1  14   7      102.84       88.50     29.88 o 
   0  14   7      858.29      908.19     53.16 o 
   1  14   7      149.77      117.25     30.64 o 
   2  14   7      839.47      796.26     49.20 o 
   3  14   7      173.97      148.79     27.20 o 
   0 -14   8        2.95      -19.63     29.61 o 
   1 -14   8       43.77        6.33     29.01 o 
  -4 -13   8       90.91      117.90     35.17 o 
  -3 -13   8       98.62      144.24     46.00 o 
  -2 -13   8        3.76       17.80     25.29 o 
  -1 -13   8       33.46       25.24     23.10 o 
   0 -13   8      341.74      424.75     35.11 o 
   1 -13   8     1093.32     1149.91     54.73 o 
   2 -13   8      430.27      375.26     39.45 o 
   3 -13   8      225.02      254.05     55.17 o 
   4 -13   8       16.78       39.01     29.05 o 
   5 -13   8      239.93      322.71     39.71 o 
  -5 -12   8        6.77       -5.07     45.99 o 
  -4 -12   8      470.02      468.35     43.09 o 
  -3 -12   8      150.13      163.05     26.75 o 
  -2 -12   8      660.66      648.48     38.31 o 
  -1 -12   8      414.30      469.03     33.27 o 
   0 -12   8      260.98      299.79     30.84 o 
   1 -12   8       87.63       85.12     22.49 o 
   2 -12   8       18.99       22.50     21.13 o 
   3 -12   8      465.34      474.16     39.85 o 
   4 -12   8        2.25      -23.26     23.26 o 
   5 -12   8       23.55       27.62     25.53 o 
   6 -12   8      186.36      228.49     34.96 o 
   7 -12   8       44.86       29.09     29.14 o 
  -7 -11   8      298.28      366.69     48.75 o 
  -6 -11   8      120.33      140.71     34.81 o 
  -5 -11   8      641.18      737.21     48.36 o 
  -4 -11   8     1129.18     1175.80     44.56 o 
  -3 -11   8     1130.08     1149.53     43.16 o 
  -2 -11   8       35.41       20.36     19.33 o 
  -1 -11   8        0.50        3.41     18.65 o 
   0 -11   8        1.47       26.13     29.69 o 
   1 -11   8      801.61      734.81     34.28 o 
   2 -11   8       53.93       34.83     18.89 o 
   3 -11   8     1612.59     1631.30     48.91 o 
   4 -11   8      436.31      495.95     38.54 o 
   5 -11   8      324.62      341.11     34.45 o 
   6 -11   8       14.02        6.97     36.48 o 
   7 -11   8       58.29      116.88     30.74 o 
   8 -11   8        2.40      -27.12     27.12 o 
  -8 -10   8      557.36      575.27     49.87 o 
  -7 -10   8      303.93      350.83     41.83 o 
  -6 -10   8      612.62      699.67     45.93 o 
  -5 -10   8      205.80      229.42     33.15 o 
  -4 -10   8       57.59       53.75     19.53 o 
  -3 -10   8      390.29      412.67     29.33 o 
  -2 -10   8      831.17      836.47     35.37 o 
  -1 -10   8       89.42       95.33     20.01 o 
   0 -10   8      592.34      625.18     30.69 o 
   1 -10   8     1055.93     1102.92     38.93 o 
   2 -10   8      157.68      203.08     25.60 o 
   3 -10   8       17.62       48.83     17.44 o 
   4 -10   8       56.23       21.22     17.69 o 
   5 -10   8     1043.63     1000.61     47.43 o 
   6 -10   8      388.45      429.74     37.24 o 
   7 -10   8      357.28      382.31     36.84 o 
   8 -10   8     2162.18     2311.29     78.09 o 
   9 -10   8       45.68       45.18     53.09 o 
  -9  -9   8      693.00      794.73     53.43 o 
  -8  -9   8        4.26       -1.97     29.78 o 
  -7  -9   8      152.44      220.88     36.81 o 
  -6  -9   8        7.96        4.67     24.10 o 
  -5  -9   8        6.67       21.38     29.72 o 
  -4  -9   8      358.67      369.96     26.72 o 
  -3  -9   8     1537.49     1523.20     51.87 o 
  -2  -9   8     1221.98     1148.05     44.43 o 
  -1  -9   8     3786.69     3746.08     78.99 o 
   0  -9   8      658.27      633.73     33.69 o 
   1  -9   8      568.02      568.38     27.60 o 
   2  -9   8      117.81       99.68     17.59 o 
   3  -9   8       23.41       18.59     15.18 o 
   4  -9   8       45.39       43.54     16.32 o 
   5  -9   8      749.11      755.42     32.05 o 
   6  -9   8      160.72      192.82     43.40 o 
   7  -9   8     1556.29     1596.00     59.66 o 
   8  -9   8       13.26       30.43     28.30 o 
   9  -9   8      132.43      168.74     31.88 o 
  10  -9   8       11.21      -36.23     40.90 o 
  -9  -8   8      102.84      130.36     32.54 o 
  -8  -8   8      392.39      373.06     37.71 o 
  -7  -8   8       64.24      121.62     29.02 o 
  -6  -8   8       24.75       32.76     23.81 o 
  -5  -8   8      659.29      707.98     39.64 o 
  -4  -8   8      739.57      822.06     33.87 o 
  -3  -8   8      685.03      621.89     29.36 o 
  -2  -8   8      505.48      528.97     29.60 o 
  -1  -8   8       92.33       84.57     16.70 o 
   0  -8   8      856.66      787.50     30.88 o 
   1  -8   8      479.12      428.51     23.94 o 
   2  -8   8      982.47      947.86     32.18 o 
   3  -8   8      386.59      390.44     23.05 o 
   4  -8   8      258.60      244.17     20.28 o 
   5  -8   8      507.67      512.39     26.40 o 
   6  -8   8      857.66      842.38     32.46 o 
   7  -8   8       14.50      -17.93     17.93 o 
   8  -8   8       31.81       20.53     30.72 o 
   9  -8   8       87.12       87.06     25.62 o 
  10  -8   8     1587.07     1616.48     85.47 o 
 -10  -7   8        2.13      -29.55     29.55 o 
  -9  -7   8      476.11      443.45     41.17 o 
  -8  -7   8       99.51      106.53     28.15 o 
  -7  -7   8      464.94      486.27     38.51 o 
  -6  -7   8       72.16       95.45     51.00 o 
  -5  -7   8      512.57      529.27     27.41 o 
  -4  -7   8     1490.26     1449.69     41.58 o 
  -3  -7   8      753.29      762.90     30.37 o 
  -2  -7   8      729.97      707.72     28.58 o 
  -1  -7   8     4802.74     4881.69     91.87 o 
   0  -7   8       47.15       22.11     13.20 o 
   1  -7   8     1931.35     1760.90     42.78 o 
   2  -7   8      170.26      157.81     12.53 o 
   3  -7   8      322.80      346.85     19.27 o 
   4  -7   8      297.59      346.02     24.38 o 
   5  -7   8      232.51      238.15     17.18 o 
   6  -7   8      532.06      510.29     22.22 o 
   7  -7   8     3807.58     3770.42     66.73 o 
   8  -7   8      354.66      303.87     24.55 o 
   9  -7   8     2304.66     2140.42     55.79 o 
  10  -7   8        8.40      -16.81     24.09 o 
  11  -7   8      273.73      281.45     35.52 o 
 -10  -6   8      518.43      578.90     37.13 o 
  -9  -6   8      330.76      376.16     34.06 o 
  -8  -6   8      334.33      337.51     27.20 o 
  -7  -6   8     1009.46      976.20     36.37 o 
  -6  -6   8      796.95      753.34     37.16 o 
  -5  -6   8       18.48       26.11     12.33 o 
  -4  -6   8     6486.57     6220.56     95.72 o 
  -3  -6   8     1575.53     1689.55     35.15 o 
  -2  -6   8     2713.91     2649.82     58.38 o 
  -1  -6   8      270.09      274.30     14.38 o 
   0  -6   8      652.74      646.58     19.55 o 
   1  -6   8     1101.73     1023.55     24.37 o 
   2  -6   8      288.05      322.95     14.79 o 
   3  -6   8      329.57      330.00     16.87 o 
   4  -6   8     1563.22     1675.26     58.40 o 
   5  -6   8      236.41      234.53     15.24 o 
   6  -6   8     1370.41     1369.44     32.65 o 
   7  -6   8      684.33      641.19     24.19 o 
   8  -6   8      125.62      103.37     19.50 o 
   9  -6   8      115.16      118.57     19.88 o 
  10  -6   8       83.71       99.20     44.41 o 
  11  -6   8        0.07        3.77     26.91 o 
  12  -6   8      391.77      518.06     62.35 o 
 -11  -5   8        6.56      -18.41     30.12 o 
 -10  -5   8      164.70      112.40     31.34 o 
  -9  -5   8      331.21      308.37     27.30 o 
  -8  -5   8      680.72      678.36     32.21 o 
  -7  -5   8     3548.30     3638.81     75.64 o 
  -6  -5   8     1202.74     1286.45     38.56 o 
  -5  -5   8     9955.05     9710.26    141.80 o 
  -4  -5   8      568.12      574.97     20.25 o 
  -3  -5   8      369.70      359.47     17.42 o 
  -2  -5   8       29.04       12.25      8.38 o 
  -1  -5   8        3.38       -2.65      9.98 o 
   0  -5   8      175.73      143.81     11.86 o 
   1  -5   8     3124.67     2921.54     48.24 o 
   2  -5   8     1081.14     1055.25     23.77 o 
   3  -5   8     6276.96     6403.92     94.33 o 
   4  -5   8      598.44      597.86     18.75 o 
   5  -5   8     1115.38     1151.15     27.67 o 
   6  -5   8      129.02      151.80     14.18 o 
   7  -5   8      140.11      130.33     17.11 o 
   8  -5   8      186.61      156.68     29.18 o 
   9  -5   8     2422.21     2360.49     57.18 o 
  10  -5   8       73.27       57.05     44.07 o 
  11  -5   8     2075.95     2088.54     69.86 o 
  12  -5   8       40.73       -8.26     28.73 o 
 -11  -4   8        8.41      -11.57     28.28 o 
 -10  -4   8       25.57       -1.62     20.76 o 
  -9  -4   8      342.10      367.30     29.60 o 
  -8  -4   8      468.59      562.22     30.22 o 
  -7  -4   8      701.83      621.67     29.81 o 
  -6  -4   8      197.77      227.12     38.23 o 
  -5  -4   8      124.17       88.71     11.66 o 
  -4  -4   8       29.44       24.29      9.44 o 
  -3  -4   8     1987.56     2066.96     38.12 o 
  -2  -4   8     2013.17     2003.45     36.20 o 
  -1  -4   8      368.48      338.86     14.05 o 
   0  -4   8      154.27      284.91     13.47 o 
   1  -4   8     3385.91     3859.86     59.33 o 
   2  -4   8     1716.15     1522.63     33.83 o 
   3  -4   8       27.38        8.98      8.89 o 
   4  -4   8     1537.89     1601.27     50.00 o 
   5  -4   8     2407.67     2407.93     42.77 o 
   6  -4   8     3832.26     3594.64     59.86 o 
   7  -4   8     3172.71     3138.98     57.32 o 
   8  -4   8     2950.91     2867.94     53.24 o 
   9  -4   8      855.48      799.13     44.82 o 
  10  -4   8     1381.29     1320.84     71.20 o 
  11  -4   8       66.98       76.92     26.86 o 
  12  -4   8       18.98       31.49     27.27 o 
 -11  -3   8      339.59      463.62     42.96 o 
 -10  -3   8        4.44      -37.92     38.81 o 
  -9  -3   8        2.54      -12.99     17.69 o 
  -8  -3   8       99.42       98.41     18.60 o 
  -7  -3   8       77.63       72.92     19.09 o 
  -6  -3   8      142.06      153.69     14.35 o 
  -5  -3   8     3469.74     3250.73     55.36 o 
  -4  -3   8     2138.25     2105.19     39.00 o 
  -3  -3   8     5241.32     5317.38     81.42 o 
  -2  -3   8     1071.96     1015.86     22.70 o 
  -1  -3   8       10.57       22.50      7.38 o 
   0  -3   8     3645.19     4234.80     63.52 o 
   1  -3   8       66.97       78.48      9.81 o 
   2  -3   8     5536.56     6534.00     93.38 o 
   3  -3   8     6619.54     6644.44     95.15 o 
   4  -3   8      362.32      299.00     12.97 o 
   5  -3   8     2138.07     2074.83     37.57 o 
   6  -3   8       15.99       12.21     10.70 o 
   7  -3   8      841.19      779.38     23.59 o 
   8  -3   8       82.23       51.89     12.84 o 
   9  -3   8       37.55       34.64     16.50 o 
  10  -3   8      827.55      759.70     58.68 o 
  11  -3   8     1011.14      972.09     46.35 o 
  12  -3   8       11.85      -23.27     24.46 o 
 -12  -2   8      186.02      214.81     39.02 o 
 -11  -2   8       38.05       30.60     27.40 o 
 -10  -2   8      163.20      158.33     32.89 o 
  -9  -2   8       47.12       27.22     18.07 o 
  -8  -2   8      644.26      645.32     36.15 o 
  -7  -2   8       23.53       11.71     20.06 o 
  -6  -2   8     6445.91     6119.32     93.71 o 
  -5  -2   8       27.88        4.80      8.82 o 
  -4  -2   8     1569.67     1582.27     31.52 o 
  -3  -2   8       64.35       52.20      8.42 o 
  -2  -2   8      112.52      139.99     10.96 o 
  -1  -2   8     1270.84     1322.65     37.76 o 
   0  -2   8     2269.83     2331.11     52.61 o 
   1  -2   8     2052.00     2351.37     44.89 o 
   2  -2   8     7434.30     8299.89    222.23 o 
   3  -2   8     1421.28     1581.76     34.35 o 
   4  -2   8     2808.23     2829.37     63.74 o 
   5  -2   8     2711.16     3071.99     57.40 o 
   6  -2   8      476.92      454.97     17.39 o 
   7  -2   8       57.74       46.43     11.00 o 
   8  -2   8     1232.98     1028.19     27.45 o 
   9  -2   8       11.15        6.41     15.71 o 
  10  -2   8     2739.84     2707.27     61.62 o 
  11  -2   8      110.16       75.43     25.66 o 
  12  -2   8       55.36       53.64     27.81 o 
  13  -2   8      378.65      371.71     51.33 o 
 -12  -1   8      194.53      195.81     37.82 o 
 -11  -1   8      415.06      466.74     59.43 o 
 -10  -1   8      437.26      453.11     38.58 o 
  -9  -1   8      815.11      742.33     41.89 o 
  -8  -1   8      257.94      288.11     22.54 o 
  -7  -1   8       74.99       73.56     15.36 o 
  -6  -1   8        6.09      -11.66     11.66 o 
  -5  -1   8      134.74      135.07     11.58 o 
  -4  -1   8     1494.24     1448.89     29.11 o 
  -3  -1   8    13619.77    14162.12    193.53 o 
  -2  -1   8     1632.21     1716.17     30.31 o 
  -1  -1   8    12932.33    14051.86    190.55 o 
   0  -1   8      512.13      555.47     31.47 o 
   1  -1   8       46.43       43.93      7.64 o 
   2  -1   8     1294.95     1437.90     30.89 o 
   3  -1   8      287.17      371.52     16.74 o 
   4  -1   8      172.29      151.34      9.35 o 
   5  -1   8     1877.45     1885.88     34.32 o 
   6  -1   8       20.28       32.65      9.18 o 
   7  -1   8     3571.27     3685.48     60.78 o 
   8  -1   8      213.90      237.98     19.36 o 
   9  -1   8     2440.31     2416.81     61.18 o 
  10  -1   8      148.54      155.91     20.79 o 
  11  -1   8      161.80      156.11     28.17 o 
  12  -1   8        0.01       -1.34     24.70 o 
  13  -1   8      475.53      511.07     47.08 o 
 -12   0   8     1768.83     1998.30     77.98 o 
 -11   0   8       75.10      100.09     28.09 o 
 -10   0   8      549.31      538.20     90.73 o 
  -9   0   8      642.57      552.09     37.27 o 
  -8   0   8      822.11      855.32     60.35 o 
  -7   0   8      104.72       85.08     15.08 o 
  -6   0   8      648.13      564.01     19.67 o 
  -5   0   8      611.76      581.41     21.87 o 
  -4   0   8    13927.88    14606.64    207.44 o 
  -3   0   8     1745.30     1783.45     31.70 o 
  -2   0   8     4952.74     5349.65     77.41 o 
  -1   0   8       21.31       26.48      5.82 o 
   0   0   8      460.49      551.89     13.68 o 
   1   0   8        9.01        4.73      4.40 o 
   2   0   8     1607.98     1674.63     71.62 o 
   3   0   8       90.67       90.33      7.27 o 
   4   0   8     6148.85     6081.75     97.88 o 
   5   0   8      138.39      120.25      9.96 o 
   6   0   8     4346.22     4116.02     64.60 o 
   7   0   8        8.16       11.37     10.67 o 
   8   0   8       30.96       36.33     15.12 o 
   9   0   8        2.95      -13.79     14.95 o 
  10   0   8     4981.50     5034.39    190.76 o 
  11   0   8        0.50      -21.81     21.81 o 
  12   0   8      952.05      923.49     47.68 o 
  13   0   8       78.61       95.60     41.65 o 
 -12   1   8        2.35      -29.06     29.06 o 
 -11   1   8      101.66      113.30     28.83 o 
 -10   1   8       10.74       -0.90     24.33 o 
  -9   1   8      101.97      123.98     25.34 o 
  -8   1   8     1343.06     1190.37     48.16 o 
  -7   1   8      885.86      750.92     23.34 o 
  -6   1   8      917.80      873.56     23.42 o 
  -5   1   8     1484.18     1380.04     28.69 o 
  -4   1   8      165.49      139.32      9.45 o 
  -3   1   8      206.70      232.50     38.67 o 
  -2   1   8       91.78       81.44     10.25 o 
  -1   1   8     5216.34     5492.50     78.08 o 
   0   1   8     2509.82     2572.28     39.74 o 
   1   1   8     3860.37     4221.18     75.38 o 
   2   1   8     4636.91     5298.09     88.45 o 
   3   1   8     4205.42     4708.10     69.13 o 
   4   1   8      281.17      264.78     12.45 o 
   5   1   8       13.36       30.32      8.11 o 
   6   1   8      653.29      656.15     25.59 o 
   7   1   8     4535.11     4656.22     95.15 o 
   8   1   8      153.05      149.39     18.30 o 
   9   1   8     4581.25     4666.48    155.93 o 
  10   1   8        4.97      -15.05     23.77 o 
  11   1   8      571.41      561.36     33.12 o 
  12   1   8      241.30      204.68     32.23 o 
  13   1   8       97.23      116.36     33.23 o 
 -12   2   8        7.12       35.47     32.47 o 
 -11   2   8       37.06       -5.72     27.57 o 
 -10   2   8      407.53      455.11     59.60 o 
  -9   2   8        2.38      -19.81     19.81 o 
  -8   2   8      849.40      772.77     40.49 o 
  -7   2   8       54.87       38.84     17.65 o 
  -6   2   8       42.59       42.60     11.62 o 
  -5   2   8       18.10        9.33     17.79 o 
  -4   2   8     6256.35     6195.39    110.13 o 
  -3   2   8       23.76       53.09     10.11 o 
  -2   2   8    10360.83    10589.22    175.13 o 
  -1   2   8     2193.73     2424.12     47.63 o 
   0   2   8     2997.18     2980.56     45.66 o 
   1   2   8     2025.65     2359.81     38.02 o 
   2   2   8     1035.80     1203.67     23.44 o 
   3   2   8     1175.94     1231.22     24.76 o 
   4   2   8     2193.32     2107.83     36.81 o 
   5   2   8       64.59       49.13      9.06 o 
   6   2   8     5769.17     5448.33     88.70 o 
   7   2   8      263.32      334.11     20.21 o 
   8   2   8      549.17      527.90     26.38 o 
   9   2   8      370.90      359.97     24.80 o 
  10   2   8        8.98       -5.20     37.19 o 
  11   2   8        5.20      -19.28     19.28 o 
  12   2   8      793.09      736.68     38.40 o 
  13   2   8      262.97      285.66     87.23 o 
 -11   3   8       10.76      -10.02     26.27 o 
 -10   3   8        6.48       -0.51     23.63 o 
  -9   3   8       50.45       13.55     21.89 o 
  -8   3   8      349.98      365.70     40.48 o 
  -7   3   8     2972.27     2862.36     65.37 o 
  -6   3   8     1520.62     1497.84     42.23 o 
  -5   3   8     9150.51     8920.72    155.60 o 
  -4   3   8      118.71      121.22     13.72 o 
  -3   3   8     1706.89     1583.59     37.36 o 
  -2   3   8      119.67      164.95     12.75 o 
  -1   3   8     1833.44     2177.57     44.62 o 
   0   3   8      693.32      766.27     22.31 o 
   1   3   8     2595.75     2715.44     43.58 o 
   2   3   8     1163.93     1296.70     25.67 o 
   3   3   8    18686.70    20855.84    282.19 o 
   4   3   8      471.08      390.46     15.20 o 
   5   3   8      180.83      154.52     11.61 o 
   6   3   8      857.98      813.90     45.74 o 
   7   3   8      395.88      407.57     22.73 o 
   8   3   8        0.43        7.41     15.75 o 
   9   3   8      894.30      900.52     33.92 o 
  10   3   8      329.71      293.72     25.15 o 
  11   3   8     2483.42     2558.50     72.37 o 
  12   3   8       60.56       82.35     24.28 o 
 -11   4   8       93.94       75.34     29.60 o 
 -10   4   8      130.20      128.11     51.42 o 
  -9   4   8      429.17      398.75     65.94 o 
  -8   4   8     2798.52     2788.44     66.80 o 
  -7   4   8      974.60      978.49     35.62 o 
  -6   4   8     5128.58     4891.16    160.15 o 
  -5   4   8      207.79      167.23     17.04 o 
  -4   4   8     1188.12     1305.25     76.38 o 
  -3   4   8       69.03       54.30     15.43 o 
  -2   4   8       31.25       -3.80      8.16 o 
  -1   4   8      495.69      559.39     24.13 o 
   0   4   8       94.27       19.09      7.09 o 
   1   4   8     2019.07     2279.57     48.21 o 
   2   4   8     3642.22     3753.00     58.64 o 
   3   4   8      698.01      724.45     19.63 o 
   4   4   8        2.37       -8.07      8.07 o 
   5   4   8      315.20      268.76     14.56 o 
   6   4   8     2132.71     2043.39     69.91 o 
   7   4   8     2111.66     2175.90     50.40 o 
   8   4   8     3599.34     3518.59     72.25 o 
   9   4   8      287.55      274.29     23.62 o 
  10   4   8     3322.89     3363.00     75.03 o 
  11   4   8        0.52      -20.51     20.51 o 
  12   4   8       89.37       41.57     25.40 o 
 -11   5   8      164.18      140.38     34.56 o 
 -10   5   8       17.67       -1.65     26.05 o 
  -9   5   8      835.19      835.99     95.99 o 
  -8   5   8      271.04      220.82     23.95 o 
  -7   5   8        0.23      -16.36     21.09 o 
  -6   5   8      929.64      671.30     53.47 o 
  -5   5   8     4365.32     4161.18     99.90 o 
  -4   5   8     2091.95     2111.37     58.38 o 
  -3   5   8     8959.22     9308.91    182.69 o 
  -2   5   8      289.93      300.07     16.23 o 
  -1   5   8     2979.33     2801.38     55.66 o 
   0   5   8        1.55        7.97      6.83 o 
   1   5   8       35.68       58.11      9.25 o 
   2   5   8      833.73      939.46     23.11 o 
   3   5   8     1846.93     1773.15     44.17 o 
   4   5   8      467.44      469.95     22.75 o 
   5   5   8     9306.71     9349.45    135.44 o 
   6   5   8      393.49      376.97     20.26 o 
   7   5   8     1722.78     1722.57     44.80 o 
   8   5   8      269.31      275.04     23.10 o 
   9   5   8       52.14       68.84     20.27 o 
  10   5   8       14.47       34.11     20.22 o 
  11   5   8        5.83       -0.50     23.06 o 
  12   5   8       60.86        6.71     25.12 o 
 -11   6   8       16.76      -29.64     29.64 o 
 -10   6   8       50.33        9.60     27.38 o 
  -9   6   8      243.01      279.29     70.78 o 
  -8   6   8      437.23      465.62     31.13 o 
  -7   6   8        8.79      -15.64     15.64 o 
  -6   6   8     1701.72     1561.75    113.60 o 
  -5   6   8       22.29        6.54     12.70 o 
  -4   6   8     3973.56     3765.07     75.86 o 
  -3   6   8     1485.96     1564.62     39.49 o 
  -2   6   8        7.69       17.10      7.47 o 
  -1   6   8      165.03      142.31     10.28 o 
   0   6   8      242.29      173.83     18.92 o 
   1   6   8      268.54      279.26     13.72 o 
   2   6   8     3658.69     3737.22     79.71 o 
   3   6   8       81.16       59.07     10.85 o 
   4   6   8     6978.69     7463.14    111.35 o 
   5   6   8      243.58      243.43     16.10 o 
   6   6   8      510.12      552.01     26.43 o 
   7   6   8       14.22       19.80     15.75 o 
   8   6   8      591.02      621.11     31.42 o 
   9   6   8      317.87      324.15     35.54 o 
  10   6   8     1782.36     1675.32     54.20 o 
  11   6   8        1.24      -22.15     22.15 o 
  12   6   8      731.38      793.91     43.58 o 
 -10   7   8       46.41       61.35     29.17 o 
  -9   7   8     3107.44     3375.15     99.03 o 
  -8   7   8      384.86      398.13     55.41 o 
  -7   7   8     1952.59     2018.98     66.49 o 
  -6   7   8      448.92      418.87     25.40 o 
  -5   7   8      213.36      193.08     18.90 o 
  -4   7   8       61.63       50.46     13.57 o 
  -3   7   8     1472.77     1359.27     44.12 o 
  -2   7   8        9.74       -8.49      8.49 o 
  -1   7   8     6237.73     6004.11     89.60 o 
   0   7   8       19.59        4.88      8.65 o 
   1   7   8      770.41      692.02     20.64 o 
   2   7   8     1066.52     1063.79     26.78 o 
   3   7   8      630.37      671.55     22.07 o 
   4   7   8     2089.65     2209.20     49.60 o 
   5   7   8      260.01      236.58     17.86 o 
   6   7   8       41.94       17.60     16.18 o 
   7   7   8     2746.13     2642.50     92.86 o 
   8   7   8      406.28      419.50     30.61 o 
   9   7   8     1311.14     1217.82     42.80 o 
  10   7   8       59.65       55.69     23.30 o 
  11   7   8       84.81      110.29     34.48 o 
 -10   8   8      819.73     1007.92     58.61 o 
  -9   8   8       24.10       35.28     29.80 o 
  -8   8   8       25.00       23.02     20.93 o 
  -7   8   8      333.66      349.54     40.09 o 
  -6   8   8      416.61      431.12     27.48 o 
  -5   8   8      169.51      177.00     21.85 o 
  -4   8   8      852.07      736.62     29.84 o 
  -3   8   8       22.13       13.51     12.55 o 
  -2   8   8     3795.41     3613.92     79.92 o 
  -1   8   8       80.40       67.96     10.84 o 
   0   8   8      207.73      209.22     13.77 o 
   1   8   8      597.13      541.33     26.51 o 
   2   8   8      765.20      658.50     22.55 o 
   3   8   8      545.22      506.28     20.72 o 
   4   8   8      377.65      401.21     25.78 o 
   5   8   8      329.95      288.68     21.16 o 
   6   8   8     4847.48     4811.10    115.96 o 
   7   8   8        0.56       11.54     22.79 o 
   8   8   8      497.93      500.09     39.24 o 
   9   8   8       17.66       18.32     26.60 o 
  10   8   8       33.29       93.23     31.40 o 
  11   8   8       36.25       27.46     32.45 o 
  -9   9   8      805.13      973.93     81.13 o 
  -8   9   8       40.43       32.07     25.67 o 
  -7   9   8     1058.48     1084.31     52.10 o 
  -6   9   8       68.95        9.26     30.55 o 
  -5   9   8      943.58      964.65     46.12 o 
  -4   9   8      282.86      289.81     29.97 o 
  -3   9   8       10.70      -14.43     14.43 o 
  -2   9   8       23.29       26.08     17.17 o 
  -1   9   8     1347.84     1257.18     51.65 o 
   0   9   8      258.48      280.27     27.74 o 
   1   9   8     1878.97     1834.24     46.41 o 
   2   9   8        0.84      -12.99     12.99 o 
   3   9   8     1450.22     1423.40     40.75 o 
   4   9   8      400.71      413.47     32.38 o 
   5   9   8      521.74      523.11     36.88 o 
   6   9   8      543.24      543.64     38.26 o 
   7   9   8      336.67      316.96     36.08 o 
   8   9   8      159.83      188.24     31.96 o 
   9   9   8      325.20      340.73     39.59 o 
  10   9   8       51.40       -9.03     31.42 o 
  -8  10   8     2120.01     2386.67     85.88 o 
  -7  10   8       16.79       15.54     22.29 o 
  -6  10   8      105.81      133.67     27.95 o 
  -5  10   8       12.35      -18.80     18.80 o 
  -4  10   8      114.71      146.22     26.33 o 
  -3  10   8       90.67       80.47     22.54 o 
  -2  10   8      612.23      546.32     49.00 o 
  -1  10   8      617.21      552.91     50.92 o 
   0  10   8     1460.10     1488.22     42.31 o 
   1  10   8      321.78      320.30     23.08 o 
   2  10   8      973.58      998.43     35.03 o 
   3  10   8      134.17      115.44     18.68 o 
   4  10   8       35.06       32.34     16.41 o 
   5  10   8       58.57       11.51     17.80 o 
   6  10   8      680.23      681.21     44.23 o 
   7  10   8        9.04      -25.09     25.09 o 
   8  10   8     2044.06     2202.43     94.57 o 
   9  10   8      137.89      117.03     37.98 o 
  -7  11   8      431.11      618.69     84.56 o 
  -6  11   8       25.62       -5.81     24.05 o 
  -5  11   8      920.24      925.65     48.59 o 
  -4  11   8        1.69       -3.96     26.63 o 
  -3  11   8     1470.35     1396.10     57.16 o 
  -2  11   8       95.62       62.53     22.25 o 
  -1  11   8      906.40      862.60     43.82 o 
   0  11   8       52.53       31.83     19.89 o 
   1  11   8        1.51        1.64     16.39 o 
   2  11   8      354.35      384.86     34.45 o 
   3  11   8     1086.07     1038.39     38.75 o 
   4  11   8      309.11      249.12     24.53 o 
   5  11   8      814.30      817.81     45.87 o 
   6  11   8      277.89      278.13     45.07 o 
   7  11   8      613.38      580.27     46.42 o 
   8  11   8      114.53       59.37     34.03 o 
  -6  12   8      945.80      959.23     54.22 o 
  -5  12   8      161.82      168.37     32.34 o 
  -4  12   8      211.06      253.04     43.99 o 
  -3  12   8      401.71      431.45     38.97 o 
  -2  12   8        9.88      -20.16     20.16 o 
  -1  12   8        2.02      -16.65     18.46 o 
   0  12   8       78.39       68.84     24.35 o 
   1  12   8        0.16      -12.98     16.70 o 
   2  12   8      845.83      819.96     35.78 o 
   3  12   8      251.03      268.99     25.63 o 
   4  12   8      280.52      229.53     25.14 o 
   5  12   8        0.56      -14.29     28.28 o 
   6  12   8        1.56       -8.93     29.51 o 
   7  12   8      158.11      166.81     37.57 o 
  -5  13   8      554.98      669.59     49.27 o 
  -4  13   8      130.33      192.25     32.64 o 
  -3  13   8      154.10      177.07     32.52 o 
  -2  13   8      822.64      740.49     60.01 o 
  -1  13   8      704.98      740.36     46.63 o 
   0  13   8      218.28      184.62     32.13 o 
   1  13   8      682.84      736.54     45.54 o 
   2  13   8       81.72       59.20     22.35 o 
   3  13   8       69.64       68.57     23.41 o 
   4  13   8      218.96      229.18     41.60 o 
   5  13   8      705.35      812.53     51.39 o 
  -2  14   8      420.45      540.49     48.10 o 
  -1  14   8       58.64       71.06     28.31 o 
   0  14   8       36.73       -1.92     27.21 o 
   1  14   8       18.06        2.06     26.67 o 
   2  14   8      121.67       96.76     30.51 o 
   3  14   8      239.68      270.65     37.86 o 
  -3 -13   9      565.59      610.23     70.53 o 
  -2 -13   9      565.44      671.54     40.92 o 
  -1 -13   9        8.65       -8.93     22.74 o 
   0 -13   9       15.31       34.47     21.80 o 
   1 -13   9      423.40      461.23     44.57 o 
   2 -13   9      241.70      254.82     51.17 o 
   3 -13   9      702.89      762.50     49.43 o 
   4 -13   9        8.04        5.66     28.81 o 
   5 -13   9      874.60      892.96     78.96 o 
  -5 -12   9      289.51      271.17     46.24 o 
  -4 -12   9      279.73      299.71     77.29 o 
  -3 -12   9       30.20       15.30     23.63 o 
  -2 -12   9      164.98      180.22     26.37 o 
  -1 -12   9        3.92      -18.50     19.72 o 
   0 -12   9     1323.85     1385.55     48.03 o 
   1 -12   9      143.29      102.67     23.48 o 
   2 -12   9     2251.50     2411.78     79.48 o 
   3 -12   9       25.29        9.18     41.48 o 
   4 -12   9      493.42      564.02     58.43 o 
   5 -12   9        9.08        6.37     32.30 o 
   6 -12   9       23.56       13.65     28.02 o 
  -6 -11   9       93.63      102.80     48.41 o 
  -5 -11   9        3.48      -18.42     27.03 o 
  -4 -11   9      221.42      275.81     35.90 o 
  -3 -11   9      982.39     1078.43     42.36 o 
  -2 -11   9      259.52      320.66     28.49 o 
  -1 -11   9     1164.04     1169.44     42.46 o 
   0 -11   9     2254.09     2344.47     61.26 o 
   1 -11   9      714.88      674.04     33.54 o 
   2 -11   9       31.80      -12.85     21.68 o 
   3 -11   9       43.64       53.47     23.60 o 
   4 -11   9       18.64       15.33     22.70 o 
   5 -11   9       66.44       79.36     33.89 o 
   6 -11   9      325.40      293.32     34.43 o 
   7 -11   9      345.54      328.59     38.59 o 
   8 -11   9      124.99      111.04     32.58 o 
  -8 -10   9       81.79       84.76     36.44 o 
  -7 -10   9      589.26      731.77     55.26 o 
  -6 -10   9      567.71      489.66     41.18 o 
  -5 -10   9      300.77      324.49     36.39 o 
  -4 -10   9     1074.06     1134.22     41.95 o 
  -3 -10   9      316.10      361.13     27.79 o 
  -2 -10   9      852.77      879.97     36.66 o 
  -1 -10   9        0.67        6.14     17.21 o 
   0 -10   9        0.20      -15.31     15.31 o 
   1 -10   9       26.67       11.52     16.80 o 
   2 -10   9      813.78      801.81     43.48 o 
   3 -10   9       12.17       11.01     17.20 o 
   4 -10   9     1753.62     1814.64     62.75 o 
   5 -10   9      228.21      255.96     34.39 o 
   6 -10   9      380.46      380.58     35.77 o 
   7 -10   9       96.57       99.13     44.74 o 
   8 -10   9       84.69       80.77     29.71 o 
   9 -10   9      159.84      187.85     36.39 o 
  -8  -9   9       11.16       -3.23     39.56 o 
  -7  -9   9      440.21      504.80     41.71 o 
  -6  -9   9      422.95      416.13     37.65 o 
  -5  -9   9      678.65      647.91     42.28 o 
  -4  -9   9       97.87      110.80     20.65 o 
  -3  -9   9      456.60      460.53     28.93 o 
  -2  -9   9       11.63       -7.02     24.40 o 
  -1  -9   9     2779.83     2924.05     66.87 o 
   0  -9   9       19.91       10.18     17.71 o 
   1  -9   9      850.54      788.54     31.65 o 
   2  -9   9      913.68      790.55     31.63 o 
   3  -9   9        7.11      -16.67     16.67 o 
   4  -9   9      103.26       88.52     22.05 o 
   5  -9   9       64.96       66.62     22.59 o 
   6  -9   9      436.77      396.96     34.08 o 
   7  -9   9      752.92      790.06    119.86 o 
   8  -9   9      143.40      119.70     38.15 o 
   9  -9   9     1610.40     1769.13     67.41 o 
  10  -9   9       52.32      105.34     44.07 o 
  -9  -8   9       51.86       57.00     31.02 o 
  -8  -8   9       38.28       50.17     36.06 o 
  -7  -8   9       27.48       -4.44     24.91 o 
  -6  -8   9        2.28        3.77     22.13 o 
  -5  -8   9      118.17       90.47     25.27 o 
  -4  -8   9     1303.39     1264.39     40.79 o 
  -3  -8   9        7.25       20.46     15.83 o 
  -2  -8   9     8896.15     8802.18    155.45 o 
  -1  -8   9      829.08      836.70     32.39 o 
   0  -8   9     1388.94     1369.56     39.82 o 
   1  -8   9      133.32      124.05     18.01 o 
   2  -8   9      441.30      476.37     24.25 o 
   3  -8   9      965.66      935.06     32.00 o 
   4  -8   9       50.13       22.29     14.77 o 
   5  -8   9      184.96      190.01     27.71 o 
   6  -8   9     1066.46      985.67     44.69 o 
   7  -8   9      222.84      188.39     32.89 o 
   8  -8   9     1362.24     1348.87     80.47 o 
   9  -8   9       26.45       10.59     24.40 o 
  10  -8   9      117.63      121.53     40.07 o 
 -10  -7   9        0.80        3.88     31.70 o 
  -9  -7   9        6.06      -26.85     26.85 o 
  -8  -7   9       96.70       95.65     28.60 o 
  -7  -7   9      597.91      659.12     58.43 o 
  -6  -7   9       47.10      -18.55     21.12 o 
  -5  -7   9     3416.49     3399.14     73.01 o 
  -4  -7   9     2788.67     2673.74     61.02 o 
  -3  -7   9     6138.39     6091.70    123.61 o 
  -2  -7   9      351.53      377.35     23.44 o 
  -1  -7   9       91.65       79.89     16.04 o 
   0  -7   9     1010.94      955.71     31.37 o 
   1  -7   9     1357.98     1206.97     37.93 o 
   2  -7   9       92.60       85.65     14.14 o 
   3  -7   9      935.23      879.15     25.09 o 
   4  -7   9      201.34      181.45     15.49 o 
   5  -7   9      460.62      473.37     21.03 o 
   6  -7   9      754.23      640.56     28.18 o 
   7  -7   9       74.83       12.99     23.29 o 
   8  -7   9      189.32      151.06     21.14 o 
   9  -7   9      658.91      631.48     32.81 o 
  10  -7   9       27.21       34.68     26.73 o 
  11  -7   9      954.09     1052.87     51.93 o 
 -10  -6   9      214.88      208.05     27.83 o 
  -9  -6   9      307.17      408.59     32.96 o 
  -8  -6   9      680.15      739.66     35.57 o 
  -7  -6   9        3.11      -15.94     15.94 o 
  -6  -6   9      848.03      785.61     31.74 o 
  -5  -6   9     1266.62     1105.58     36.94 o 
  -4  -6   9      168.57      186.00     15.50 o 
  -3  -6   9       88.92      104.83     12.20 o 
  -2  -6   9      347.44      362.71     16.80 o 
  -1  -6   9      485.33      448.73     17.42 o 
   0  -6   9     1635.89     1520.54     31.54 o 
   1  -6   9      555.53      506.18     18.16 o 
   2  -6   9      293.92      257.73     14.45 o 
   3  -6   9      308.87      330.34     17.88 o 
   4  -6   9     1480.37     1464.68     32.00 o 
   5  -6   9     1328.35     1306.32     37.73 o 
   6  -6   9      644.25      647.16     27.88 o 
   7  -6   9      247.56      245.36     25.49 o 
   8  -6   9     3192.26     3174.86     69.44 o 
   9  -6   9      331.36      416.84     27.81 o 
  10  -6   9     1803.21     1765.55     86.14 o 
  11  -6   9        0.04      -25.62     25.62 o 
 -11  -5   9     1058.17     1067.75     58.15 o 
 -10  -5   9       55.80       28.30     24.38 o 
  -9  -5   9      420.45      515.52     32.43 o 
  -8  -5   9        2.98      -16.79     16.79 o 
  -7  -5   9      106.65      100.66     19.08 o 
  -6  -5   9        6.55        1.17     14.81 o 
  -5  -5   9     1520.58     1407.57     33.55 o 
  -4  -5   9      535.60      544.26     20.35 o 
  -3  -5   9     4266.23     4233.37     67.93 o 
  -2  -5   9     2202.72     2171.51     40.10 o 
  -1  -5   9     2277.00     2099.76     38.59 o 
   0  -5   9     1649.59     1813.84     39.23 o 
   1  -5   9      207.51      192.56     12.22 o 
   2  -5   9       18.92        3.42      7.76 o 
   3  -5   9      702.51      616.09     32.24 o 
   4  -5   9      146.85      171.65     13.50 o 
   5  -5   9     6611.43     6460.77     97.11 o 
   6  -5   9      201.92      240.67     16.08 o 
   7  -5   9     1566.67     1501.85     40.95 o 
   8  -5   9        2.21       -0.83     14.34 o 
   9  -5   9       23.31       14.49     31.92 o 
  10  -5   9      441.90      481.49     36.18 o 
  11  -5   9      297.25      341.52     56.76 o 
  12  -5   9       17.64      -27.68     27.68 o 
 -11  -4   9       23.08      -22.17     29.38 o 
 -10  -4   9        4.26       10.36     37.39 o 
  -9  -4   9      131.35       92.40     21.60 o 
  -8  -4   9        3.29       -9.25     16.87 o 
  -7  -4   9      394.34      405.04     25.80 o 
  -6  -4   9      976.74      909.82     53.91 o 
  -5  -4   9     1004.00      933.81     26.07 o 
  -4  -4   9     3061.01     2973.70     51.62 o 
  -3  -4   9     3006.27     3091.96     52.28 o 
  -2  -4   9     2292.36     2350.46     41.51 o 
  -1  -4   9     2256.24     2605.09     44.24 o 
   0  -4   9       40.80       14.95      7.55 o 
   1  -4   9      302.69      405.48     15.49 o 
   2  -4   9     1865.62     1712.69     31.72 o 
   3  -4   9      899.14      835.80     27.08 o 
   4  -4   9     3175.60     3088.83     50.80 o 
   5  -4   9      606.65      584.93     19.20 o 
   6  -4   9     3233.97     3285.42     56.03 o 
   7  -4   9      267.89      313.09     17.99 o 
   8  -4   9      327.63      316.23     30.48 o 
   9  -4   9       76.91       51.43     24.87 o 
  10  -4   9      795.93      798.66     41.58 o 
  11  -4   9       48.46       13.39     24.54 o 
  12  -4   9     1626.68     1530.52     63.35 o 
 -11  -3   9      290.95      361.99     89.65 o 
 -10  -3   9       31.20       -9.31     26.48 o 
  -9  -3   9      720.92      721.07     34.07 o 
  -8  -3   9      378.69      411.86     26.77 o 
  -7  -3   9     1397.62     1210.25     37.48 o 
  -6  -3   9       64.27       57.81     12.22 o 
  -5  -3   9       46.13       34.33     10.35 o 
  -4  -3   9      359.90      331.29     15.75 o 
  -3  -3   9      152.66      120.13     11.98 o 
  -2  -3   9     1326.00     1398.88     28.35 o 
  -1  -3   9    10967.42    11312.12    157.01 o 
   0  -3   9      265.25      209.16     11.27 o 
   1  -3   9     2224.79     1960.24     49.56 o 
   2  -3   9       12.95        8.50      8.83 o 
   3  -3   9      276.78      340.69     24.74 o 
   4  -3   9      913.98      906.42     26.75 o 
   5  -3   9       13.01        4.08      8.31 o 
   6  -3   9      817.57      711.85     28.12 o 
   7  -3   9     1830.44     1759.91     36.87 o 
   8  -3   9     1968.93     1899.83     47.81 o 
   9  -3   9     1549.97     1496.26     51.62 o 
  10  -3   9      256.33      213.61     27.85 o 
  11  -3   9      365.58      325.38     33.30 o 
  12  -3   9       55.10       16.47     30.30 o 
 -11  -2   9      359.31      339.54     39.28 o 
 -10  -2   9      938.74      978.46     57.93 o 
  -9  -2   9      113.32      103.70     26.23 o 
  -8  -2   9      370.95      384.03     28.85 o 
  -7  -2   9     1000.50      959.40     33.21 o 
  -6  -2   9        4.85       -4.29     12.46 o 
  -5  -2   9       66.38       30.93     10.24 o 
  -4  -2   9     2061.72     1983.53     37.21 o 
  -3  -2   9     1247.96     1337.18     41.28 o 
  -2  -2   9    18140.65    19346.67    262.33 o 
  -1  -2   9      715.14      816.45     27.76 o 
   0  -2   9     1127.97     1114.04     37.85 o 
   1  -2   9      605.10      794.17     24.37 o 
   2  -2   9       76.60       78.40     10.57 o 
   3  -2   9     1094.90     1315.11     59.01 o 
   4  -2   9      363.53      284.49     21.65 o 
   5  -2   9     2766.90     2824.15     47.09 o 
   6  -2   9     4191.91     4169.21     66.21 o 
   7  -2   9       89.58       64.88     11.21 o 
   8  -2   9     1467.95     1470.39     39.44 o 
   9  -2   9      168.57      115.91     18.50 o 
  10  -2   9      332.92      359.75     40.65 o 
  11  -2   9       82.32       74.29     25.95 o 
  12  -2   9     1952.84     1914.09     98.66 o 
  13  -2   9       49.45       36.73     30.11 o 
 -11  -1   9       52.20       20.29     27.36 o 
 -10  -1   9       60.65       48.33     52.84 o 
  -9  -1   9       96.81       57.76     24.32 o 
  -8  -1   9       30.42       -3.99     16.02 o 
  -7  -1   9      478.93      422.93     27.09 o 
  -6  -1   9      464.44      392.64     18.25 o 
  -5  -1   9     3797.46     3632.07     59.66 o 
  -4  -1   9       94.54      128.89     10.70 o 
  -3  -1   9     2661.22     2843.40     46.83 o 
  -2  -1   9      360.30      402.54     14.31 o 
  -1  -1   9     2304.95     2487.04     48.18 o 
   0  -1   9     1835.52     1853.02     46.65 o 
   1  -1   9     1760.09     1817.12     37.07 o 
   2  -1   9        5.00       -0.39      7.71 o 
   3  -1   9     2856.53     3055.33     74.71 o 
   4  -1   9      480.71      524.26     24.65 o 
   5  -1   9     4195.06     4443.30     68.06 o 
   6  -1   9      281.89      295.34     14.39 o 
   7  -1   9     2709.74     2816.95     49.72 o 
   8  -1   9       29.33       32.14     21.78 o 
   9  -1   9     3734.79     3721.70     74.98 o 
  10  -1   9       66.72       59.53     22.48 o 
  11  -1   9      832.42      712.96     41.62 o 
  12  -1   9        4.11      -14.52     25.82 o 
  13  -1   9       87.50       55.93     30.61 o 
 -12   0   9      238.65      287.32     41.48 o 
 -11   0   9       36.32       35.99     28.18 o 
 -10   0   9       23.15        3.61     24.34 o 
  -9   0   9      315.73      299.41     31.27 o 
  -8   0   9     1053.08      981.41     75.96 o 
  -7   0   9        4.42       17.57     13.99 o 
  -6   0   9      573.54      479.27     24.05 o 
  -5   0   9       23.91        4.95     11.88 o 
  -4   0   9     5493.44     5563.49    106.33 o 
  -3   0   9      886.57      890.58     20.54 o 
  -2   0   9    14746.53    15707.69    213.73 o 
  -1   0   9      994.93     1077.02     21.47 o 
   0   0   9    12086.93    13229.90    180.38 o 
   1   0   9        8.64        9.61      4.94 o 
   2   0   9     8833.76    10305.88    164.27 o 
   3   0   9       31.44       25.48      9.29 o 
   4   0   9       36.75       90.77      8.93 o 
   5   0   9       22.33       34.28      7.93 o 
   6   0   9     7700.16     7845.83    113.95 o 
   7   0   9       53.54       30.88     10.11 o 
   8   0   9     5984.00     5928.41    105.38 o 
   9   0   9        1.60      -14.94     14.94 o 
  10   0   9     1193.49     1151.91     62.33 o 
  11   0   9        0.13      -20.94     20.94 o 
  12   0   9        0.33      -19.78     25.07 o 
  13   0   9       60.39       32.65     28.51 o 
 -12   1   9      175.89      158.65     37.72 o 
 -11   1   9      432.63      467.41     42.63 o 
 -10   1   9       30.18        7.99     24.30 o 
  -9   1   9      302.00      289.72     39.15 o 
  -8   1   9       80.11       73.50     25.71 o 
  -7   1   9      440.91      409.64     24.37 o 
  -6   1   9        2.03       -8.90      8.90 o 
  -5   1   9     2858.43     2511.35     43.87 o 
  -4   1   9     1543.36     1513.66     38.89 o 
  -3   1   9    11222.31    12299.94    203.84 o 
  -2   1   9      473.77      477.75     18.93 o 
  -1   1   9     5719.11     6516.70     92.20 o 
   0   1   9       27.93       46.43      6.23 o 
   1   1   9     1035.77     1033.31     20.71 o 
   2   1   9      220.66      203.24      9.90 o 
   3   1   9     1242.44     1154.31     23.58 o 
   4   1   9       15.68       10.61      7.56 o 
   5   1   9     5366.74     5661.62     84.20 o 
   6   1   9     1058.69     1058.05     28.63 o 
   7   1   9       20.39       27.35     10.04 o 
   8   1   9      237.55      255.75     20.46 o 
   9   1   9      471.60      474.98     35.78 o 
  10   1   9      521.77      486.40     29.36 o 
  11   1   9      946.54      991.51     38.94 o 
  12   1   9       34.59       37.89     26.76 o 
  13   1   9      495.39      446.93     41.59 o 
 -11   2   9        2.40      -27.80     27.80 o 
 -10   2   9      915.23      857.15     48.47 o 
  -9   2   9      385.64      372.14     40.90 o 
  -8   2   9      673.19      705.20     39.34 o 
  -7   2   9       50.62       30.23     19.21 o 
  -6   2   9     5071.84     4904.07     95.05 o 
  -5   2   9      431.90      433.77     21.54 o 
  -4   2   9     1452.81     1445.48     36.96 o 
  -3   2   9     1762.22     1915.22     42.98 o 
  -2   2   9      366.03      359.89     17.95 o 
  -1   2   9     3334.76     3805.57     70.12 o 
   0   2   9     1165.47     1135.67     22.11 o 
   1   2   9      564.43      585.54     15.93 o 
   2   2   9     4244.33     4635.74     69.00 o 
   3   2   9     2646.15     2913.95     49.06 o 
   4   2   9     2290.18     2421.35     41.40 o 
   5   2   9     2229.67     2463.96     42.89 o 
   6   2   9       20.11        8.61      9.53 o 
   7   2   9       48.31       33.55     13.73 o 
   8   2   9     1274.89     1202.37     68.52 o 
   9   2   9      251.28      237.50     21.85 o 
  10   2   9     3342.55     3578.34    102.47 o 
  11   2   9      393.08      397.63     29.26 o 
  12   2   9      535.66      597.68    107.34 o 
  13   2   9      117.68       72.49     36.64 o 
 -11   3   9       37.38       36.60     29.38 o 
 -10   3   9       78.06       95.58     28.03 o 
  -9   3   9      402.35      390.81     35.04 o 
  -8   3   9        7.35        8.60     19.52 o 
  -7   3   9     3805.25     3632.16    112.15 o 
  -6   3   9       51.20       50.94     16.02 o 
  -5   3   9       12.84       -1.77     12.30 o 
  -4   3   9      252.72      274.90     22.87 o 
  -3   3   9     4821.60     4610.70    150.78 o 
  -2   3   9        1.80       -8.34      8.34 o 
  -1   3   9     2815.25     2533.66     75.04 o 
   0   3   9     1804.16     1986.83     34.17 o 
   1   3   9     3021.55     3234.51     53.08 o 
   2   3   9     2312.35     2870.58     46.67 o 
   3   3   9     1731.75     1725.48     35.01 o 
   4   3   9        2.56       -6.96      7.69 o 
   5   3   9     1222.27     1127.59     25.99 o 
   6   3   9       26.78       14.30      9.88 o 
   7   3   9     2594.52     2588.10     55.69 o 
   8   3   9       31.81       19.02     15.19 o 
   9   3   9      177.85      204.64     21.86 o 
  10   3   9       40.96       25.11     18.87 o 
  11   3   9      167.47      206.27     25.33 o 
  12   3   9       16.35       14.08     23.37 o 
 -11   4   9      256.54      263.56     38.34 o 
 -10   4   9        2.40       17.26     56.68 o 
  -9   4   9      250.10      251.46     32.06 o 
  -8   4   9       52.30       55.33     28.98 o 
  -7   4   9      544.45      511.07     27.79 o 
  -6   4   9     2367.12     2188.76     54.25 o 
  -5   4   9       14.44       -1.08     12.47 o 
  -4   4   9     8221.27     8448.69    196.63 o 
  -3   4   9       39.85       52.92     11.83 o 
  -2   4   9      809.89      670.52     39.33 o 
  -1   4   9      168.00      197.68     14.28 o 
   0   4   9      522.48      459.22     14.69 o 
   1   4   9      672.37      845.33     28.24 o 
   2   4   9     1093.01     1079.43     27.52 o 
   3   4   9      469.94      450.27     16.31 o 
   4   4   9     8425.71     8856.06    127.23 o 
   5   4   9      133.10      161.91     14.39 o 
   6   4   9     3967.67     3850.54     63.72 o 
   7   4   9      788.28      758.57     29.40 o 
   8   4   9       89.64       95.72     18.77 o 
   9   4   9       30.35        4.48     20.18 o 
  10   4   9      705.87      703.90     34.20 o 
  11   4   9        0.85      -20.35     20.35 o 
  12   4   9     1587.75     1571.85     58.81 o 
 -11   5   9       28.37        2.47     35.64 o 
 -10   5   9       22.44        9.52     25.75 o 
  -9   5   9      346.50      412.97     91.73 o 
  -8   5   9       41.76        9.26     17.18 o 
  -7   5   9     4858.60     5109.69    114.30 o 
  -6   5   9      226.26      239.95     22.03 o 
  -5   5   9     9033.06     8627.29    183.50 o 
  -4   5   9       24.38       16.44     12.34 o 
  -3   5   9       38.13       29.38     20.89 o 
  -2   5   9       14.52        1.66     11.25 o 
  -1   5   9        8.86       10.53      7.24 o 
   0   5   9       81.05      137.15     18.56 o 
   1   5   9     3849.09     3903.37     83.71 o 
   2   5   9      190.11      234.34     14.07 o 
   3   5   9     2855.47     2899.99     51.87 o 
   4   5   9       94.66       81.77     11.66 o 
   5   5   9      140.68      141.43     15.09 o 
   6   5   9      863.46      871.33     25.74 o 
   7   5   9      979.52     1000.58     33.90 o 
   8   5   9       35.29       18.45     16.78 o 
   9   5   9     2121.55     2123.10     55.03 o 
  10   5   9       50.68       35.32     21.89 o 
  11   5   9     1075.49     1031.18     52.29 o 
  12   5   9      414.30      493.31     36.44 o 
 -10   6   9      211.89      154.97     33.94 o 
  -9   6   9       86.63       66.41     26.45 o 
  -8   6   9      188.61      202.23     24.13 o 
  -7   6   9      430.13      404.11     27.96 o 
  -6   6   9      204.77      170.16     38.43 o 
  -5   6   9     1051.00      993.22     61.10 o 
  -4   6   9     3963.02     3860.03     93.62 o 
  -3   6   9      591.26      591.78     24.99 o 
  -2   6   9     2487.84     2556.76     55.01 o 
  -1   6   9      169.49      158.40     11.12 o 
   0   6   9     1054.17      976.18     27.61 o 
   1   6   9     1189.28     1167.78     26.62 o 
   2   6   9      117.35      117.74     11.76 o 
   3   6   9       74.55       79.25     12.16 o 
   4   6   9      918.68      912.57     25.85 o 
   5   6   9        4.92       -5.94     11.41 o 
   6   6   9     2390.37     2387.31     46.86 o 
   7   6   9      428.62      432.25     25.35 o 
   8   6   9      595.35      623.55     30.89 o 
   9   6   9       29.21       15.78     27.48 o 
  10   6   9        1.20       26.85     20.72 o 
  11   6   9       43.19       49.44     25.15 o 
  12   6   9      237.95      302.22     33.67 o 
 -10   7   9       39.10       36.01     30.83 o 
  -9   7   9       18.11       32.79     36.06 o 
  -8   7   9      235.94      236.91     26.82 o 
  -7   7   9      799.13      713.04     41.47 o 
  -6   7   9       30.02       -1.62     14.85 o 
  -5   7   9     3112.93     2935.97    102.78 o 
  -4   7   9      141.65      112.72     16.40 o 
  -3   7   9     2786.97     2734.20     59.93 o 
  -2   7   9      324.02      393.02     21.64 o 
  -1   7   9        9.73       24.32      9.67 o 
   0   7   9       18.78       20.70      9.23 o 
   1   7   9       38.45        1.11      9.08 o 
   2   7   9        8.91       -2.38     10.06 o 
   3   7   9     3216.30     3045.38     66.76 o 
   4   7   9       46.16       36.42     12.60 o 
   5   7   9     1710.15     1657.76     37.73 o 
   6   7   9       16.98       -3.40     16.09 o 
   7   7   9        1.38        0.49     17.16 o 
   8   7   9      456.98      465.03     29.62 o 
   9   7   9      894.91      932.60     47.95 o 
  10   7   9        5.32      -26.72     26.72 o 
  11   7   9     1421.93     1441.65     50.79 o 
  -9   8   9      167.67      174.28     35.40 o 
  -8   8   9      158.83      136.16     27.68 o 
  -7   8   9       17.46       11.54     17.42 o 
  -6   8   9     2076.15     1918.58    158.19 o 
  -5   8   9      251.63      244.06     21.92 o 
  -4   8   9      314.22      296.08     22.15 o 
  -3   8   9      125.16       80.46     14.89 o 
  -2   8   9      753.73      733.09     28.26 o 
  -1   8   9      106.14       95.08     12.09 o 
   0   8   9      504.84      477.38     19.15 o 
   1   8   9       26.99       12.45     10.57 o 
   2   8   9     1305.05     1301.08     35.32 o 
   3   8   9        3.23      -10.13     11.17 o 
   4   8   9      595.68      571.02     23.21 o 
   5   8   9       98.27      101.02     16.07 o 
   6   8   9      901.39      848.07     58.71 o 
   7   8   9        0.30      -21.60     21.60 o 
   8   8   9     1618.04     1642.09     64.36 o 
   9   8   9       28.00       -4.42     27.41 o 
  10   8   9     1730.85     1747.77     89.90 o 
  11   8   9      370.04      439.72     44.55 o 
  -9   9   9      210.59      328.37     63.77 o 
  -8   9   9       11.46      -26.78     26.78 o 
  -7   9   9      359.85      361.23     51.42 o 
  -6   9   9        3.36      -14.45     19.33 o 
  -5   9   9      503.16      515.99     36.17 o 
  -4   9   9        1.26       -0.68     15.88 o 
  -3   9   9     1025.97      999.71     44.86 o 
  -2   9   9      228.14      218.85     43.74 o 
  -1   9   9     1054.16      982.79     85.72 o 
   0   9   9       15.38        6.14     15.57 o 
   1   9   9      586.74      556.34     31.18 o 
   2   9   9        0.02      -13.14     13.14 o 
   3   9   9      165.35      160.41     18.76 o 
   4   9   9      928.65      943.46     42.75 o 
   5   9   9     1591.65     1510.43     45.48 o 
   6   9   9      106.12      136.20     32.14 o 
   7   9   9      980.07      963.92     49.09 o 
   8   9   9       36.79       32.37     26.97 o 
   9   9   9        2.00        1.45     28.88 o 
  10   9   9       40.37        6.73     31.71 o 
  -8  10   9      231.56      233.29    148.58 o 
  -7  10   9        0.53      -20.92     26.63 o 
  -6  10   9     1587.49     1618.37     63.86 o 
  -5  10   9       66.44       43.84     23.38 o 
  -4  10   9      895.14      820.28     73.79 o 
  -3  10   9      366.48      388.20     67.11 o 
  -2  10   9      382.27      393.53     33.33 o 
  -1  10   9      211.78      205.68     26.95 o 
   0  10   9      331.62      345.58     55.01 o 
   1  10   9      309.22      262.58     33.64 o 
   2  10   9      632.09      653.33     29.26 o 
   3  10   9       56.52       33.84     15.42 o 
   4  10   9     1219.56     1245.95     45.47 o 
   5  10   9      341.94      316.53     36.71 o 
   6  10   9       69.97       67.56     27.45 o 
   7  10   9       44.02       14.79     27.09 o 
   8  10   9      752.15      856.02     54.26 o 
   9  10   9        0.66      -31.39     31.39 o 
  -7  11   9     1039.10     1225.63     60.17 o 
  -6  11   9        0.05      -16.95     22.85 o 
  -5  11   9       60.74       63.56     58.18 o 
  -4  11   9        0.30      -20.47     20.47 o 
  -3  11   9     1333.16     1325.38     59.76 o 
  -2  11   9      225.41      225.30     29.21 o 
  -1  11   9      138.09      166.33     26.78 o 
   0  11   9     2252.58     2233.35     74.31 o 
   1  11   9      284.16      311.52     25.23 o 
   2  11   9       66.47       52.54     30.17 o 
   3  11   9      538.56      478.43     28.86 o 
   4  11   9        4.37      -15.91     15.91 o 
   5  11   9      787.10      821.67     46.42 o 
   6  11   9      247.79      356.14     39.57 o 
   7  11   9     2014.68     2124.17     76.24 o 
   8  11   9       98.07      163.62     70.20 o 
  -6  12   9      466.03      488.28     45.30 o 
  -5  12   9      221.86      295.65     36.33 o 
  -4  12   9     1497.15     1389.15     61.01 o 
  -3  12   9      247.31      227.25     33.42 o 
  -2  12   9      933.86      895.31     48.36 o 
  -1  12   9        7.42      -17.86     17.86 o 
   0  12   9      163.54      137.25     28.32 o 
   1  12   9        6.65      -20.48     20.48 o 
   2  12   9      306.18      316.38     26.83 o 
   3  12   9        0.59      -17.76     17.76 o 
   4  12   9     1707.47     1599.85     50.08 o 
   5  12   9       65.98       32.18     30.23 o 
   6  12   9     1206.20     1290.97     60.00 o 
   7  12   9       12.26       -6.58     91.15 o 
  -4  13   9       19.16      -20.83     24.21 o 
  -3  13   9      243.41      275.66     65.02 o 
  -2  13   9       70.59       63.42     28.86 o 
  -1  13   9      130.83      131.64     30.96 o 
   0  13   9       89.12       83.79     28.07 o 
   1  13   9      511.39      519.38     42.89 o 
   2  13   9      159.17      182.16     44.24 o 
   3  13   9      799.98      755.92     37.32 o 
   4  13   9       53.42       41.39     22.37 o 
   5  13   9      149.75      168.88     36.74 o 
  -2  14   9     1195.51     1461.23     98.33 o 
  -1  14   9       13.44      -20.42     25.57 o 
   0  14   9      142.02      164.14     33.77 o 
   1  14   9       12.76      -18.76     24.45 o 
   2  14   9      303.34      267.16     60.10 o 
  -3 -13  10      169.62      252.26     61.54 o 
  -2 -13  10        9.06        1.19     26.79 o 
  -1 -13  10     1144.60     1254.30     50.19 o 
   0 -13  10      191.55      247.16     46.83 o 
   1 -13  10     1098.92     1049.40     53.84 o 
   2 -13  10      735.58      769.01     48.21 o 
   3 -13  10       51.52       42.56     29.30 o 
   4 -13  10       20.91      -28.05     28.05 o 
  -5 -12  10      351.37      474.11     69.78 o 
  -4 -12  10      137.71      170.74     35.49 o 
  -3 -12  10      332.55      364.18     32.75 o 
  -2 -12  10      929.82     1019.12     43.28 o 
  -1 -12  10       20.51        7.41     21.68 o 
   0 -12  10      197.04      199.15     26.17 o 
   1 -12  10        6.11      -23.46     23.46 o 
   2 -12  10      113.33       97.06     28.49 o 
   3 -12  10      133.92       92.98     53.92 o 
   4 -12  10      512.64      568.69     44.02 o 
   5 -12  10      107.75       47.14     29.00 o 
   6 -12  10      245.16      220.82     36.17 o 
  -6 -11  10      204.97      210.88     38.12 o 
  -5 -11  10      567.60      598.34     46.18 o 
  -4 -11  10      482.74      531.04     46.74 o 
  -3 -11  10      809.33      811.50     44.54 o 
  -2 -11  10        8.49        9.50     20.21 o 
  -1 -11  10        9.21       -2.05     18.70 o 
   0 -11  10        1.88       22.04     19.56 o 
   1 -11  10      967.71      962.80     39.14 o 
   2 -11  10      397.02      411.10     37.22 o 
   3 -11  10     1541.35     1391.04     57.13 o 
   4 -11  10       60.23       41.00     25.12 o 
   5 -11  10      186.49      204.03     30.24 o 
   6 -11  10       17.22        0.42     36.89 o 
   7 -11  10       67.04       42.64     29.53 o 
   8 -11  10        0.26      -28.75     28.75 o 
  -7 -10  10        3.99      -29.43     29.43 o 
  -6 -10  10      113.20      142.03     33.67 o 
  -5 -10  10      138.56      124.93     30.28 o 
  -4 -10  10      314.80      302.65     27.34 o 
  -3 -10  10      305.39      311.37     27.54 o 
  -2 -10  10     1399.06     1427.03     55.49 o 
  -1 -10  10      111.24       93.84     20.70 o 
   0 -10  10     1250.96     1186.04     41.08 o 
   1 -10  10      667.29      618.35     30.78 o 
   2 -10  10      376.28      410.06     27.59 o 
   3 -10  10       14.11      -20.32     20.32 o 
   4 -10  10      117.46      146.48     45.32 o 
   5 -10  10      129.37       94.75     28.55 o 
   6 -10  10      122.37      123.84     28.58 o 
   7 -10  10      156.27      175.17     51.08 o 
   8 -10  10      482.29      425.84     40.69 o 
   9 -10  10       98.38       63.20     31.21 o 
  -8  -9  10       74.48       61.25     31.61 o 
  -7  -9  10        5.58       -4.09     27.02 o 
  -6  -9  10      286.94      358.50     36.57 o 
  -5  -9  10      442.26      471.58     37.98 o 
  -4  -9  10      240.17      283.63     33.37 o 
  -3  -9  10     2962.10     3054.53     70.49 o 
  -2  -9  10     1290.39     1300.92     42.30 o 
  -1  -9  10     3027.50     3154.80     71.00 o 
   0  -9  10      259.39      244.30     22.63 o 
   1  -9  10       30.27       21.03     17.98 o 
   2  -9  10      217.74      220.25     31.18 o 
   3  -9  10      583.70      571.46     27.77 o 
   4  -9  10      358.86      430.70     33.50 o 
   5  -9  10      572.15      573.37     44.66 o 
   6  -9  10       62.81       27.06     22.87 o 
   7  -9  10     1424.93     1421.46     56.91 o 
   8  -9  10       31.23        9.49     24.79 o 
   9  -9  10        4.05        1.72     30.80 o 
  10  -9  10       91.99       57.93     48.75 o 
  -9  -8  10        0.84        9.01     55.67 o 
  -8  -8  10      645.23      656.18     66.69 o 
  -7  -8  10      189.18      243.67     32.99 o 
  -6  -8  10      136.74      136.89     29.72 o 
  -5  -8  10       48.62       42.64     23.18 o 
  -4  -8  10     1070.21     1098.97     48.75 o 
  -3  -8  10      356.66      415.25     31.46 o 
  -2  -8  10       59.70       67.05     17.77 o 
  -1  -8  10      248.33      243.15     29.30 o 
   0  -8  10     1238.70     1239.14     38.75 o 
   1  -8  10      229.48      217.58     19.99 o 
   2  -8  10      237.41      248.73     20.25 o 
   3  -8  10      842.05      745.00     29.39 o 
   4  -8  10       94.36       50.30     20.55 o 
   5  -8  10       25.09       23.59     20.29 o 
   6  -8  10       41.47        4.49     19.30 o 
   7  -8  10      185.99      171.31     26.56 o 
   8  -8  10     1073.17      952.89     68.45 o 
   9  -8  10      256.75      279.69     33.88 o 
  10  -8  10     1814.77     1874.74     91.82 o 
  -9  -7  10      498.99      555.07     50.75 o 
  -8  -7  10      251.15      279.26     34.22 o 
  -7  -7  10      453.80      479.14     56.84 o 
  -6  -7  10       30.89       36.12     23.14 o 
  -5  -7  10       10.69      -14.23     14.23 o 
  -4  -7  10        3.05       21.64     15.42 o 
  -3  -7  10     2128.49     1999.23     50.31 o 
  -2  -7  10      625.40      636.19     28.50 o 
  -1  -7  10     5395.78     5481.80    102.51 o 
   0  -7  10      173.72      174.33     18.68 o 
   1  -7  10     3612.92     3452.30     69.83 o 
   2  -7  10      872.35      872.40     25.28 o 
   3  -7  10       38.70       14.09     16.52 o 
   4  -7  10      100.64      154.43     14.86 o 
   5  -7  10       53.92       35.88     21.41 o 
   6  -7  10      208.14      213.61     21.09 o 
   7  -7  10     3294.32     3235.59     70.35 o 
   8  -7  10       67.65       23.49     17.36 o 
   9  -7  10     2017.40     1978.85     54.56 o 
  10  -7  10       23.09       16.12     25.36 o 
  11  -7  10       19.18       11.94     28.44 o 
 -10  -6  10      240.13      266.99     46.16 o 
  -9  -6  10      301.59      349.59     33.02 o 
  -8  -6  10       24.96       29.99     20.28 o 
  -7  -6  10      908.18      850.06     35.18 o 
  -6  -6  10      932.76      948.26     42.39 o 
  -5  -6  10      159.67      143.63     15.34 o 
  -4  -6  10      185.30      194.86     15.70 o 
  -3  -6  10     1227.23     1176.11     29.49 o 
  -2  -6  10      934.24      883.54     34.24 o 
  -1  -6  10      485.02      453.38     18.38 o 
   0  -6  10       35.10       27.44     10.59 o 
   1  -6  10      186.74      196.81     13.67 o 
   2  -6  10     2129.55     2064.10     39.48 o 
   3  -6  10      499.02      487.89     18.84 o 
   4  -6  10      662.43      584.07     20.67 o 
   5  -6  10      429.43      410.86     18.80 o 
   6  -6  10       82.24       80.72     16.13 o 
   7  -6  10      894.56      760.59     30.78 o 
   8  -6  10        4.63        3.11     16.94 o 
   9  -6  10      139.71       95.22     29.37 o 
  10  -6  10     1206.01     1185.09     83.64 o 
  11  -6  10      420.07      444.24     39.38 o 
 -10  -5  10       25.81        2.52     28.39 o 
  -9  -5  10      197.12      207.02     31.01 o 
  -8  -5  10      440.94      483.75     32.04 o 
  -7  -5  10      578.88      607.94     40.78 o 
  -6  -5  10        3.18        9.97     15.39 o 
  -5  -5  10     1702.05     1577.84     35.82 o 
  -4  -5  10        4.20        0.00     10.18 o 
  -3  -5  10       96.37      100.61     11.88 o 
  -2  -5  10      217.84      221.52     14.26 o 
  -1  -5  10     3017.95     2871.26     49.27 o 
   0  -5  10      226.92      277.43     14.28 o 
   1  -5  10     9235.86     9421.52    134.53 o 
   2  -5  10       19.38       17.43      8.91 o 
   3  -5  10     3361.74     3399.53     55.79 o 
   4  -5  10      105.33      102.60     11.26 o 
   5  -5  10      863.22      808.03     38.47 o 
   6  -5  10        2.94       -0.63     12.51 o 
   7  -5  10      390.03      428.27     24.76 o 
   8  -5  10       18.98       14.73     14.91 o 
   9  -5  10     2393.40     2325.99     59.42 o 
  10  -5  10      295.92      301.85     31.64 o 
  11  -5  10     1708.16     1705.90     63.06 o 
  12  -5  10       36.15       14.06     28.75 o 
 -11  -4  10        3.93      -32.22     32.22 o 
 -10  -4  10     1114.98     1127.87     56.35 o 
  -9  -4  10      241.90      293.31     34.19 o 
  -8  -4  10      748.35      787.73     44.37 o 
  -7  -4  10      456.26      444.71     26.31 o 
  -6  -4  10      386.85      370.10     22.93 o 
  -5  -4  10       37.68       31.84     12.07 o 
  -4  -4  10      593.04      529.14     19.89 o 
  -3  -4  10     1891.65     1977.61     38.23 o 
  -2  -4  10     3870.24     3931.50     62.84 o 
  -1  -4  10      199.89      219.45     12.67 o 
   0  -4  10     2829.13     2879.90     48.04 o 
   1  -4  10      683.28      774.73     21.85 o 
   2  -4  10       45.39       54.49      8.03 o 
   3  -4  10      188.24      185.14     11.34 o 
   4  -4  10      906.91      847.25     33.81 o 
   5  -4  10      271.72      279.03     18.13 o 
   6  -4  10      495.19      481.20     24.05 o 
   7  -4  10      256.55      283.55     20.91 o 
   8  -4  10      371.06      368.75     23.47 o 
   9  -4  10        5.43       -4.18     19.85 o 
  10  -4  10       87.11       32.50     23.22 o 
  11  -4  10       74.68       98.64     27.32 o 
  12  -4  10      902.51      980.42    107.26 o 
 -11  -3  10      219.03      244.11     37.64 o 
 -10  -3  10        3.48      -41.18     42.65 o 
  -9  -3  10      173.99      210.66     31.45 o 
  -8  -3  10       11.00       20.38     16.97 o 
  -7  -3  10      708.42      624.25     29.15 o 
  -6  -3  10     1252.98     1136.09     41.37 o 
  -5  -3  10      823.67      740.47     23.35 o 
  -4  -3  10      176.55      159.34     12.67 o 
  -3  -3  10     5799.55     5758.00     95.13 o 
  -2  -3  10        5.30       -4.57      7.37 o 
  -1  -3  10       23.04       32.67     10.94 o 
   0  -3  10      678.32      879.87     21.81 o 
   1  -3  10     2424.85     2324.52     50.01 o 
   2  -3  10      198.59      156.81     13.13 o 
   3  -3  10     4080.87     4089.55     74.36 o 
   4  -3  10       15.12       15.96     10.02 o 
   5  -3  10     4352.93     4360.65     85.40 o 
   6  -3  10       42.51       45.71     14.37 o 
   7  -3  10     1886.85     1889.50     45.62 o 
   8  -3  10      489.34      444.20     24.34 o 
   9  -3  10     1311.60     1331.39     48.34 o 
  10  -3  10       72.62       43.89     22.64 o 
  11  -3  10     3081.80     3030.79     84.91 o 
  12  -3  10       21.64       13.59     33.14 o 
 -11  -2  10       81.01      135.72     34.80 o 
 -10  -2  10     1551.95     1494.66     61.88 o 
  -9  -2  10        4.91      -21.51     21.86 o 
  -8  -2  10      135.09      141.37     20.39 o 
  -7  -2  10       63.29       69.89     17.13 o 
  -6  -2  10     1874.05     1855.27     39.64 o 
  -5  -2  10       30.96       23.41      9.90 o 
  -4  -2  10        2.56       -3.95      8.12 o 
  -3  -2  10       25.11       22.61      8.02 o 
  -2  -2  10     5415.11     5772.94    107.35 o 
  -1  -2  10      813.64      898.07     21.06 o 
   0  -2  10     4010.41     4266.15     87.15 o 
   1  -2  10      439.90      516.25     19.75 o 
   2  -2  10       80.67       30.77     11.60 o 
   3  -2  10      998.80     1077.88     31.80 o 
   4  -2  10     1500.45     1665.84     37.90 o 
   5  -2  10      225.54      270.69     24.02 o 
   6  -2  10      375.79      364.01     29.73 o 
   7  -2  10      327.71      334.05     18.67 o 
   8  -2  10     4077.01     4124.42     80.07 o 
   9  -2  10     1325.53     1301.52     48.06 o 
  10  -2  10     2408.84     2327.17     84.97 o 
  11  -2  10     1497.32     1394.50     54.50 o 
  12  -2  10      156.12      175.84     67.86 o 
 -11  -1  10      255.09      202.32     50.75 o 
 -10  -1  10        3.07      -23.13     23.13 o 
  -9  -1  10      614.80      613.60     41.68 o 
  -8  -1  10      369.16      357.23     49.58 o 
  -7  -1  10       84.77       45.55     14.86 o 
  -6  -1  10       67.43       59.76     13.81 o 
  -5  -1  10      288.58      227.22     14.47 o 
  -4  -1  10      240.29      259.34     16.17 o 
  -3  -1  10     3570.46     3469.53     55.59 o 
  -2  -1  10     1985.42     1949.71     34.82 o 
  -1  -1  10    17895.29    20356.44    274.98 o 
   0  -1  10     1328.16     1480.29     27.37 o 
   1  -1  10        1.27        2.72      8.23 o 
   2  -1  10     2261.36     2704.57     75.90 o 
   3  -1  10      584.53      526.80     19.66 o 
   4  -1  10      454.82      565.67     20.65 o 
   5  -1  10     2003.57     1867.25     40.52 o 
   6  -1  10      144.79      174.03     12.56 o 
   7  -1  10     2713.12     2900.99     51.05 o 
   8  -1  10      328.50      360.89     22.40 o 
   9  -1  10      463.32      504.41     33.78 o 
  10  -1  10      162.04      134.38     24.86 o 
  11  -1  10       61.79       18.31     23.52 o 
  12  -1  10       47.34      -25.26     25.26 o 
  13  -1  10      154.54      128.52     32.72 o 
 -11   0  10       16.16      -21.19     28.07 o 
 -10   0  10       72.28       41.30     26.16 o 
  -9   0  10        4.48       -5.83     35.98 o 
  -8   0  10     1932.36     1872.30     63.55 o 
  -7   0  10      286.07      274.03     35.55 o 
  -6   0  10      832.96      719.82     22.66 o 
  -5   0  10      300.71      291.71     14.70 o 
  -4   0  10     5023.18     5149.38     78.40 o 
  -3   0  10       50.36       43.90      7.85 o 
  -2   0  10      114.18      130.83     10.63 o 
  -1   0  10       44.75       49.71     11.12 o 
   0   0  10    10674.24    12150.38    166.51 o 
   1   0  10       73.62       94.30      9.90 o 
   2   0  10     4154.05     3861.24     68.83 o 
   3   0  10       16.59       17.28      9.29 o 
   4   0  10     1522.26     1465.67     34.27 o 
   5   0  10        4.58       -5.72      7.53 o 
   6   0  10     1413.57     1422.17     30.30 o 
   7   0  10       25.27       16.07     10.56 o 
   8   0  10     1719.05     1724.22     43.61 o 
   9   0  10       17.40      -13.82     14.85 o 
  10   0  10     4055.15     3830.35     96.33 o 
  11   0  10        1.15       -8.69     22.29 o 
  12   0  10      736.63      826.96     46.47 o 
  13   0  10        0.24      -21.67     38.06 o 
 -11   1  10        6.88      -28.13     44.74 o 
 -10   1  10     1282.39     1326.45     58.27 o 
  -9   1  10      111.08      110.73     26.33 o 
  -8   1  10     1086.09     1002.62     45.91 o 
  -7   1  10      544.78      512.39     26.59 o 
  -6   1  10      366.01      363.89     22.72 o 
  -5   1  10      270.25      267.49     19.73 o 
  -4   1  10      282.88      328.79     18.49 o 
  -3   1  10      157.88      146.09     13.30 o 
  -2   1  10     2530.12     2868.38     57.18 o 
  -1   1  10    18843.23    20921.92    316.14 o 
   0   1  10        4.05        3.44      5.91 o 
   1   1  10     2716.01     2895.41     56.31 o 
   2   1  10       36.72       28.33      6.91 o 
   3   1  10      125.92      161.84     10.24 o 
   4   1  10      115.19      158.34     10.77 o 
   5   1  10       47.60       25.58      9.95 o 
   6   1  10      311.67      295.58     14.90 o 
   7   1  10     3675.99     3755.73     62.28 o 
   8   1  10       76.28       87.88     17.11 o 
   9   1  10     3108.90     3287.53     72.21 o 
  10   1  10        2.45       -7.33     17.61 o 
  11   1  10      142.72      146.44     32.55 o 
  12   1  10        5.30      -25.48     25.48 o 
  13   1  10       85.19       75.37     49.50 o 
 -11   2  10       15.64      -14.44     35.73 o 
 -10   2  10      163.21      210.08     32.37 o 
  -9   2  10        6.41        2.75     20.98 o 
  -8   2  10       12.75       10.47     20.21 o 
  -7   2  10      388.09      433.68     26.41 o 
  -6   2  10      317.86      304.38     21.78 o 
  -5   2  10      358.06      342.02     20.58 o 
  -4   2  10     1019.99      972.72     32.51 o 
  -3   2  10        3.78       -8.82      8.82 o 
  -2   2  10    20053.19    21763.03    351.01 o 
  -1   2  10       13.16       14.73      8.68 o 
   0   2  10     3461.01     3890.17     89.75 o 
   1   2  10     4544.27     5515.80     80.55 o 
   2   2  10       54.23       43.18      8.08 o 
   3   2  10     1808.47     2205.11     38.45 o 
   4   2  10     1127.73     1079.55     24.53 o 
   5   2  10     3484.85     3797.55     60.96 o 
   6   2  10     5281.39     5279.09     81.30 o 
   7   2  10      404.06      391.26     22.13 o 
   8   2  10     3534.59     3499.28     70.74 o 
   9   2  10       27.58       -3.25     19.70 o 
  10   2  10      449.89      451.39     31.51 o 
  11   2  10      211.58      242.12     33.05 o 
  12   2  10     3174.41     3198.84     92.78 o 
  13   2  10       22.30       11.35     41.73 o 
 -11   3  10       23.29       28.21     35.06 o 
 -10   3  10       27.87       -6.72     44.24 o 
  -9   3  10      406.16      385.93     35.70 o 
  -8   3  10       15.62        3.04     22.04 o 
  -7   3  10      369.36      367.53     25.06 o 
  -6   3  10      234.19      230.97     20.46 o 
  -5   3  10     1190.29     1041.45     35.27 o 
  -4   3  10      100.67       98.18     14.16 o 
  -3   3  10     2493.03     2630.07     55.66 o 
  -2   3  10      994.14     1023.17     29.02 o 
  -1   3  10      726.38      705.01     28.64 o 
   0   3  10      980.52     1280.01     34.67 o 
   1   3  10      303.27      206.57     11.12 o 
   2   3  10      927.45      943.84     26.22 o 
   3   3  10     3385.33     3393.69     54.69 o 
   4   3  10     1070.52     1089.80     25.39 o 
   5   3  10     1640.92     1661.50     33.73 o 
   6   3  10     1738.86     1653.47     41.78 o 
   7   3  10      120.72      119.51     16.96 o 
   8   3  10     1604.38     1591.81     54.31 o 
   9   3  10      905.77      890.85     33.70 o 
  10   3  10       79.89       73.57     19.91 o 
  11   3  10     1813.82     1855.40     53.62 o 
  12   3  10      428.14      447.77     41.83 o 
 -11   4  10      741.20      739.76     54.09 o 
 -10   4  10      116.62      149.15     30.68 o 
  -9   4  10       13.96       -6.11     22.86 o 
  -8   4  10     1222.85     1295.05     43.43 o 
  -7   4  10        4.22      -13.21     13.62 o 
  -6   4  10      355.16      312.44     23.29 o 
  -5   4  10       31.26        9.36     12.30 o 
  -4   4  10      770.75      734.08     27.75 o 
  -3   4  10      106.18       78.56     13.25 o 
  -2   4  10     5998.81     6352.37    178.24 o 
  -1   4  10     1396.50     1342.33     38.75 o 
   0   4  10     1900.18     1695.50     48.66 o 
   1   4  10       56.44       16.10      8.10 o 
   2   4  10      845.64      810.79     21.23 o 
   3   4  10      320.56      378.50     15.64 o 
   4   4  10      509.86      500.84     18.63 o 
   5   4  10      841.13      852.57     28.50 o 
   6   4  10     2010.84     1808.17     37.68 o 
   7   4  10       83.94      100.15     17.28 o 
   8   4  10      948.66      905.70     33.50 o 
   9   4  10      620.03      631.30     31.53 o 
  10   4  10        3.36      -16.15     18.69 o 
  11   4  10       55.09       50.67     23.08 o 
  12   4  10      130.14      178.89     34.65 o 
 -11   5  10      125.10      107.77     33.88 o 
 -10   5  10      145.24      180.85     50.00 o 
  -9   5  10       81.20       75.75     38.65 o 
  -8   5  10      550.24      578.62     42.30 o 
  -7   5  10      890.82      840.97     38.58 o 
  -6   5  10     1260.13     1231.20     40.31 o 
  -5   5  10     6269.45     5944.55    113.29 o 
  -4   5  10      498.16      489.15     25.30 o 
  -3   5  10     7574.12     7750.27    163.45 o 
  -2   5  10        0.87       -3.93     10.43 o 
  -1   5  10      935.39      980.33     29.76 o 
   0   5  10       89.40      100.39     11.66 o 
   1   5  10      759.87      760.69     20.91 o 
   2   5  10       72.75       69.65     12.24 o 
   3   5  10     3230.48     3155.78     84.54 o 
   4   5  10        0.01       -6.25      9.81 o 
   5   5  10    10656.85    11473.48    164.14 o 
   6   5  10      503.81      486.14     21.29 o 
   7   5  10      969.57      918.28     42.12 o 
   8   5  10      203.44      191.63     21.15 o 
   9   5  10      422.34      435.44     28.56 o 
  10   5  10      726.07      704.73     34.94 o 
  11   5  10     1529.60     1684.51     53.14 o 
  12   5  10       37.44       57.49     25.65 o 
 -10   6  10       14.15       -0.10     28.95 o 
  -9   6  10       11.68       35.44     27.07 o 
  -8   6  10      961.49      884.62     38.82 o 
  -7   6  10      282.22      365.28     27.26 o 
  -6   6  10      917.33      872.15     36.96 o 
  -5   6  10       88.15       67.51     30.31 o 
  -4   6  10     5365.35     5381.94    123.12 o 
  -3   6  10       83.08       88.88     15.19 o 
  -2   6  10       47.65       33.15     13.04 o 
  -1   6  10      143.06      151.48     11.44 o 
   0   6  10      621.06      511.92     17.97 o 
   1   6  10       13.42        4.46      9.46 o 
   2   6  10      634.31      536.69     26.62 o 
   3   6  10       53.44       50.83     11.56 o 
   4   6  10     1582.88     1567.91     34.76 o 
   5   6  10      174.02      169.61     15.75 o 
   6   6  10      169.53      194.40     16.83 o 
   7   6  10        1.07       -5.50     16.51 o 
   8   6  10     2333.85     2313.37     61.13 o 
   9   6  10      324.64      358.35     28.08 o 
  10   6  10     1715.02     1737.98     52.02 o 
  11   6  10       84.61       77.61     38.13 o 
 -10   7  10      199.43      191.14     38.06 o 
  -9   7  10      398.08      454.11     41.49 o 
  -8   7  10      326.89      357.54     39.85 o 
  -7   7  10       77.20       45.39     20.22 o 
  -6   7  10        0.05       -4.13     16.51 o 
  -5   7  10        1.38       -0.08     15.39 o 
  -4   7  10      314.41      276.38     33.14 o 
  -3   7  10     3324.53     3347.16     84.47 o 
  -2   7  10     1876.58     1859.82     46.45 o 
  -1   7  10     7141.31     7504.13    133.82 o 
   0   7  10       23.97       13.31     10.65 o 
   1   7  10     1096.24     1036.63     43.94 o 
   2   7  10       61.11       59.86     12.20 o 
   3   7  10      863.07      879.24     27.51 o 
   4   7  10      494.43      472.55     21.20 o 
   5   7  10      844.30      825.49     26.72 o 
   6   7  10      156.98      145.22     19.46 o 
   7   7  10     6114.05     6182.30    114.10 o 
   8   7  10       37.55       55.45     20.30 o 
   9   7  10     1289.27     1314.35     55.02 o 
  10   7  10        2.01        6.21     21.74 o 
  11   7  10       47.88       49.55     24.94 o 
  -9   8  10       21.95       10.59     30.48 o 
  -8   8  10       20.24      -13.75     21.95 o 
  -7   8  10      138.48      116.67     23.15 o 
  -6   8  10      199.12      207.00     48.16 o 
  -5   8  10       15.58       -1.26     15.31 o 
  -4   8  10     1237.94     1268.42     39.98 o 
  -3   8  10       27.49       27.77     14.28 o 
  -2   8  10     1820.11     1789.07     85.82 o 
  -1   8  10       39.16       21.17     13.14 o 
   0   8  10      470.46      431.52     18.99 o 
   1   8  10      162.45      143.89     14.36 o 
   2   8  10      261.50      248.87     28.01 o 
   3   8  10        0.70       -5.90     12.23 o 
   4   8  10       78.83       55.96     14.93 o 
   5   8  10      175.17      146.68     17.42 o 
   6   8  10     1159.02     1085.77     38.00 o 
   7   8  10       11.99      -18.69     18.69 o 
   8   8  10       12.78       45.53     26.02 o 
   9   8  10       63.98       29.27     28.41 o 
  10   8  10      882.25     1003.83     54.24 o 
  -9   9  10      711.03      903.98     82.30 o 
  -8   9  10      326.68      392.22     34.28 o 
  -7   9  10     1231.13     1306.58     56.03 o 
  -6   9  10        1.55        0.32     16.74 o 
  -5   9  10      773.11      807.74     33.95 o 
  -4   9  10        3.18      -16.06     16.06 o 
  -3   9  10      384.07      342.81     31.28 o 
  -2   9  10       35.29       24.69     17.69 o 
  -1   9  10     6063.51     5682.39    138.75 o 
   0   9  10       14.06       -7.85     16.11 o 
   1   9  10     1731.43     1628.32     65.51 o 
   2   9  10     1181.32     1101.98     35.24 o 
   3   9  10       93.24       72.73     17.07 o 
   4   9  10      156.42      102.74     19.21 o 
   5   9  10      103.38       82.28     20.25 o 
   6   9  10      875.41      737.39     42.49 o 
   7   9  10     1659.37     1603.00     89.81 o 
   8   9  10      123.30      149.19     39.56 o 
   9   9  10     1638.29     1773.92     68.80 o 
  10   9  10       61.58       93.62     35.88 o 
  -8  10  10      497.84      786.95     75.62 o 
  -7  10  10       24.16       11.59     27.05 o 
  -6  10  10       18.13        0.46     46.58 o 
  -5  10  10        0.94      -20.14     20.14 o 
  -4  10  10     1773.98     1807.63     85.47 o 
  -3  10  10       19.63       -6.85     18.26 o 
  -2  10  10     1328.90     1250.69     52.52 o 
  -1  10  10      165.54      147.41     24.71 o 
   0  10  10     2245.79     2090.57    103.09 o 
   1  10  10     1327.92     1286.03     40.06 o 
   2  10  10      585.51      524.91     27.25 o 
   3  10  10      358.63      306.07     24.25 o 
   4  10  10      845.21      815.39     42.29 o 
   5  10  10      767.66      635.38     33.04 o 
   6  10  10      486.72      459.51     39.26 o 
   7  10  10      153.87      130.79     31.19 o 
   8  10  10     1445.94     1622.34     74.29 o 
   9  10  10      248.17      270.08     40.12 o 
  -7  11  10      917.90     1172.09     85.97 o 
  -6  11  10      141.86      143.58     32.67 o 
  -5  11  10     1128.49     1041.68     52.24 o 
  -4  11  10       43.03        2.29     22.11 o 
  -3  11  10       55.73       37.30     23.46 o 
  -2  11  10       72.74       63.89     22.67 o 
  -1  11  10       17.62      -10.98     39.82 o 
   0  11  10        7.82       -0.27     19.82 o 
   1  11  10      996.91      894.25     97.08 o 
   2  11  10      265.93      224.69     23.48 o 
   3  11  10     2031.34     2008.03     54.29 o 
   4  11  10      105.35       95.95     21.17 o 
   5  11  10      343.08      335.38     92.65 o 
   6  11  10      879.73      902.88     81.72 o 
   7  11  10       39.76       46.65     42.74 o 
   8  11  10       53.49       31.25     33.48 o 
  -6  12  10      995.88     1141.67     59.78 o 
  -5  12  10       32.68       44.41     26.41 o 
  -4  12  10       17.51       10.67     27.29 o 
  -3  12  10        4.92        6.30     23.52 o 
  -2  12  10      274.21      315.09     35.09 o 
  -1  12  10      170.01      125.38     27.80 o 
   0  12  10     1091.21     1035.37     50.98 o 
   1  12  10      282.46      306.88     54.42 o 
   2  12  10      615.99      675.00     56.51 o 
   3  12  10       18.65       -7.15     18.41 o 
   4  12  10      427.52      487.97     63.94 o 
   5  12  10      206.04      205.94     83.55 o 
   6  12  10      102.49       92.83     33.16 o 
   7  12  10       32.19        5.91     31.98 o 
  -4  13  10       38.25      -26.31     26.31 o 
  -3  13  10      710.59      648.88     67.86 o 
  -2  13  10      248.18      275.15     51.08 o 
  -1  13  10       48.55       56.69     25.78 o 
   0  13  10       99.47       62.90     26.95 o 
   1  13  10       10.02      -21.91     21.91 o 
   2  13  10        0.36       -5.10     23.82 o 
   3  13  10      328.63      356.80     46.91 o 
   4  13  10       12.61      -21.49     21.49 o 
   5  13  10      284.16      255.86     39.09 o 
  -1  14  10       18.82       78.96     48.91 o 
   0  14  10      216.16      190.71     34.66 o 
   1  14  10       75.75       46.91     28.18 o 
   2  14  10      200.99      209.41     84.14 o 
  -2 -13  11      109.95       77.61     27.75 o 
  -1 -13  11      162.14      215.23     36.12 o 
   0 -13  11       15.96       16.47     28.33 o 
   1 -13  11        4.39        7.24     36.81 o 
   2 -13  11      478.93      657.52    100.75 o 
   3 -13  11      294.16      274.02     37.77 o 
   4 -13  11      182.58      135.22     47.41 o 
  -4 -12  11        1.08      -22.64     49.58 o 
  -3 -12  11      132.95      139.75     27.88 o 
  -2 -12  11       17.54        3.42     22.79 o 
  -1 -12  11       84.36       69.20     24.44 o 
   0 -12  11      543.09      571.80     59.35 o 
   1 -12  11      231.61      217.62     32.81 o 
   2 -12  11      945.74      923.15     50.20 o 
   3 -12  11      155.57      153.18     31.58 o 
   4 -12  11       12.77       11.04     25.22 o 
   5 -12  11      282.66      361.00     40.86 o 
   6 -12  11      206.18      269.01     37.71 o 
  -6 -11  11      140.60      148.72     36.42 o 
  -5 -11  11       13.57       50.31     32.80 o 
  -4 -11  11      498.41      628.55     45.30 o 
  -3 -11  11       24.33       19.93     21.58 o 
  -2 -11  11       57.75       45.03     22.08 o 
  -1 -11  11      756.26      718.05     35.82 o 
   0 -11  11      163.29      206.10     31.23 o 
   1 -11  11      688.08      628.48     41.18 o 
   2 -11  11      124.72      132.44     31.47 o 
   3 -11  11      756.95      827.09     46.53 o 
   4 -11  11      140.13      144.09     29.08 o 
   5 -11  11      839.80      863.41     65.44 o 
   6 -11  11      214.84      228.62     34.20 o 
   7 -11  11      108.23      112.85     31.34 o 
  -7 -10  11      221.81      227.88     37.79 o 
  -6 -10  11     1290.45     1285.40     59.49 o 
  -5 -10  11      437.59      534.94     57.51 o 
  -4 -10  11      581.01      587.85     32.80 o 
  -3 -10  11       56.77       85.51     21.21 o 
  -2 -10  11      287.74      334.76     26.80 o 
  -1 -10  11       81.44       68.90     26.49 o 
   0 -10  11      869.80      842.65     41.66 o 
   1 -10  11      249.59      236.54     24.51 o 
   2 -10  11     2168.44     2077.23     68.38 o 
   3 -10  11      510.07      498.02     37.72 o 
   4 -10  11     1792.24     1806.83     64.05 o 
   5 -10  11       62.07       29.79     25.96 o 
   6 -10  11        2.44      -21.48     21.48 o 
   7 -10  11       72.11       30.62     44.74 o 
   8 -10  11       72.47       83.17     30.53 o 
  -8  -9  11      578.91      711.39     51.30 o 
  -7  -9  11      292.97      261.02     37.36 o 
  -6  -9  11      273.51      296.54     39.90 o 
  -5  -9  11      522.76      508.79     39.68 o 
  -4  -9  11      270.17      272.48     25.72 o 
  -3  -9  11      121.80      111.86     21.56 o 
  -2  -9  11      416.18      420.11     27.87 o 
  -1  -9  11     2422.13     2433.70     59.82 o 
   0  -9  11       56.91       70.67     17.78 o 
   1  -9  11     2126.65     1959.22     51.55 o 
   2  -9  11      390.78      379.05     25.21 o 
   3  -9  11     2931.07     2794.75     80.13 o 
   4  -9  11      136.88      135.07     24.96 o 
   5  -9  11       23.45       -7.47     20.37 o 
   6  -9  11       13.17       -3.77     21.79 o 
   7  -9  11      252.04      300.23     54.67 o 
   8  -9  11        1.09       21.84     24.93 o 
   9  -9  11     1260.69     1331.52     59.56 o 
  -9  -8  11       29.13      -14.24     32.74 o 
  -8  -8  11       11.13       -1.14     29.05 o 
  -7  -8  11      290.09      292.91     34.93 o 
  -6  -8  11       35.12       13.88     24.65 o 
  -5  -8  11      664.48      640.78     39.72 o 
  -4  -8  11     1624.98     1685.57     61.30 o 
  -3  -8  11      633.36      559.82     29.30 o 
  -2  -8  11     2285.49     2387.49     58.38 o 
  -1  -8  11     1672.27     1617.16     45.74 o 
   0  -8  11       76.13       70.15     17.50 o 
   1  -8  11      428.08      466.36     25.64 o 
   2  -8  11      155.36      127.21     17.79 o 
   3  -8  11      240.68      234.78     42.90 o 
   4  -8  11     2141.17     2207.03     67.79 o 
   5  -8  11       44.48       22.57     20.51 o 
   6  -8  11     1488.66     1566.89     56.97 o 
   7  -8  11      132.19      141.83     25.97 o 
   8  -8  11       68.60      113.85     36.39 o 
   9  -8  11      150.22      184.64     29.69 o 
  10  -8  11       18.83       82.47     41.90 o 
  -9  -7  11       84.09       99.46     32.97 o 
  -8  -7  11       73.43       85.15     33.05 o 
  -7  -7  11      319.51      354.34     73.87 o 
  -6  -7  11        9.94       29.46     54.17 o 
  -5  -7  11      430.00      485.73     27.95 o 
  -4  -7  11      198.99      219.13     36.19 o 
  -3  -7  11     1169.17     1142.10     36.95 o 
  -2  -7  11       15.08      -12.37     13.89 o 
  -1  -7  11       19.96       36.66     14.96 o 
   0  -7  11     1147.88     1110.84     34.83 o 
   1  -7  11     2754.54     2647.35     58.14 o 
   2  -7  11      182.94      192.72     14.87 o 
   3  -7  11     1942.02     1787.29     37.90 o 
   4  -7  11       32.70       39.56     15.48 o 
   5  -7  11      304.70      327.20     23.10 o 
   6  -7  11      994.33      929.18     33.71 o 
   7  -7  11      311.90      301.54     24.65 o 
   8  -7  11        0.21      -10.64     18.43 o 
   9  -7  11      803.73      761.80     35.14 o 
  10  -7  11       78.64      108.19     30.11 o 
  11  -7  11      679.20      660.72     71.12 o 
 -10  -6  11      199.28      166.44     56.26 o 
  -9  -6  11       34.19       42.11     21.95 o 
  -8  -6  11      346.65      381.54     28.37 o 
  -7  -6  11        2.22      -12.56     17.26 o 
  -6  -6  11      108.01      103.44     18.79 o 
  -5  -6  11       14.48       -0.18     11.62 o 
  -4  -6  11      833.73      723.23     24.68 o 
  -3  -6  11      145.49      126.73     14.05 o 
  -2  -6  11     5665.11     5571.09     87.01 o 
  -1  -6  11      705.41      693.89     22.33 o 
   0  -6  11     9089.49     9496.59    137.45 o 
   1  -6  11      106.90       69.79     18.43 o 
   2  -6  11     1097.00     1139.27     27.79 o 
   3  -6  11        8.24       -5.37      9.77 o 
   4  -6  11        1.36       -6.12     10.07 o 
   5  -6  11      994.69      934.30     36.14 o 
   6  -6  11      757.16      733.57     30.08 o 
   7  -6  11        5.97       -7.59     14.74 o 
   8  -6  11     1249.23     1246.22     40.33 o 
   9  -6  11       23.32       13.17     17.52 o 
  10  -6  11      203.27      184.07     31.83 o 
  11  -6  11      185.62      161.86     32.88 o 
 -10  -5  11       47.42       96.30     49.00 o 
  -9  -5  11      318.30      315.86     29.01 o 
  -8  -5  11       96.82      110.62     22.20 o 
  -7  -5  11        0.46        9.17     20.54 o 
  -6  -5  11     1386.82     1273.63     68.67 o 
  -5  -5  11     1019.39      934.16     33.08 o 
  -4  -5  11      611.89      566.51     22.07 o 
  -3  -5  11     1321.73     1208.56     29.35 o 
  -2  -5  11      690.81      621.83     23.42 o 
  -1  -5  11      732.95      795.89     22.70 o 
   0  -5  11        4.37       -8.56      8.56 o 
   1  -5  11      229.28      194.31     15.21 o 
   2  -5  11      161.94      178.12     12.39 o 
   3  -5  11     1498.75     1349.12     30.17 o 
   4  -5  11      183.14      177.36     12.86 o 
   5  -5  11     1842.20     1863.57     45.42 o 
   6  -5  11        3.57      -13.08     13.08 o 
   7  -5  11       47.00       49.48     15.85 o 
   8  -5  11       88.09       80.65     18.18 o 
   9  -5  11        0.10      -14.45     16.89 o 
  10  -5  11      964.92      901.72     46.33 o 
  11  -5  11     1425.89     1406.58    114.27 o 
  12  -5  11        1.70       -3.72     29.04 o 
 -10  -4  11       82.22       61.93     30.99 o 
  -9  -4  11       67.93       35.85     26.83 o 
  -8  -4  11      965.42      980.68     37.63 o 
  -7  -4  11      701.75      715.59     31.47 o 
  -6  -4  11     2225.47     2223.46     52.53 o 
  -5  -4  11      455.97      420.02     20.00 o 
  -4  -4  11      903.46      819.38     24.53 o 
  -3  -4  11       32.61       32.34      9.91 o 
  -2  -4  11       31.83       23.33      9.10 o 
  -1  -4  11        0.54       -8.48      8.48 o 
   0  -4  11     2604.48     2711.05     46.35 o 
   1  -4  11       19.45       10.91      8.15 o 
   2  -4  11     6167.53     6306.05    126.79 o 
   3  -4  11      880.21      842.90     26.86 o 
   4  -4  11     1148.10     1034.92     30.90 o 
   5  -4  11      447.99      479.39     23.13 o 
   6  -4  11     1271.92     1365.06     38.10 o 
   7  -4  11      300.79      287.79     21.13 o 
   8  -4  11       78.56       64.29     16.41 o 
   9  -4  11      167.32       93.18     24.33 o 
  10  -4  11     1761.37     1796.14     73.29 o 
  11  -4  11      388.48      431.19     37.09 o 
  12  -4  11     2147.66     2151.12     73.60 o 
 -11  -3  11      110.19       68.20     34.40 o 
 -10  -3  11       47.11       25.86     28.91 o 
  -9  -3  11      909.54      826.29     46.08 o 
  -8  -3  11       31.97       25.76     17.78 o 
  -7  -3  11     1232.24     1112.52     70.72 o 
  -6  -3  11      102.71       88.97     14.29 o 
  -5  -3  11      161.94      171.05     21.45 o 
  -4  -3  11      242.84      241.40     14.82 o 
  -3  -3  11     3378.87     3171.81     53.80 o 
  -2  -3  11      750.41      773.72     21.47 o 
  -1  -3  11     7838.89     8425.87    121.04 o 
   0  -3  11     1090.71     1050.44     23.85 o 
   1  -3  11     4144.49     4037.39    142.29 o 
   2  -3  11      352.55      412.08     18.93 o 
   3  -3  11        6.22       -5.09      9.70 o 
   4  -3  11      282.46      291.23     17.71 o 
   5  -3  11      363.76      296.63     22.94 o 
   6  -3  11       19.30       31.92     12.95 o 
   7  -3  11      444.12      459.01     29.53 o 
   8  -3  11        1.20      -11.19     13.48 o 
   9  -3  11      120.68       86.86     22.89 o 
  10  -3  11       13.50      -22.43     22.70 o 
  11  -3  11       59.76       77.38     46.83 o 
  12  -3  11        1.46      -16.15     31.30 o 
 -11  -2  11      295.83      299.03     41.19 o 
 -10  -2  11      313.96      372.84     49.41 o 
  -9  -2  11       42.38       20.64     38.65 o 
  -8  -2  11      134.55       92.46     25.11 o 
  -7  -2  11        8.50       36.46     15.84 o 
  -6  -2  11      442.53      438.62     20.70 o 
  -5  -2  11      889.09      829.11     24.78 o 
  -4  -2  11     1027.44      891.19     24.13 o 
  -3  -2  11     1594.33     1513.79     32.10 o 
  -2  -2  11     5286.31     5586.83     83.62 o 
  -1  -2  11      862.32      890.62     21.60 o 
   0  -2  11      314.47      372.23     24.91 o 
   1  -2  11     4248.71     5018.95     87.70 o 
   2  -2  11     2882.76     3200.79     60.80 o 
   3  -2  11      520.86      728.48     30.35 o 
   4  -2  11     5003.64     5067.04    125.23 o 
   5  -2  11        1.04      -10.04     10.04 o 
   6  -2  11     1805.40     1615.24     33.09 o 
   7  -2  11      213.94      196.86     18.01 o 
   8  -2  11     1504.03     1471.34     40.56 o 
   9  -2  11      138.13      152.53     24.43 o 
  10  -2  11      680.91      620.73     59.26 o 
  11  -2  11      109.28      122.25     31.30 o 
  12  -2  11     2231.29     2265.46    116.61 o 
 -11  -1  11       67.97       19.43     29.80 o 
 -10  -1  11       13.31       -3.91     24.54 o 
  -9  -1  11     1247.63     1173.75     53.35 o 
  -8  -1  11      114.68      164.13     30.97 o 
  -7  -1  11      757.46      725.22     38.61 o 
  -6  -1  11     1585.16     1471.96     35.36 o 
  -5  -1  11     2263.13     2257.88     43.00 o 
  -4  -1  11      386.22      410.96     16.98 o 
  -3  -1  11      138.03      127.33     10.62 o 
  -2  -1  11       13.59       13.90      7.42 o 
  -1  -1  11     2653.56     2864.65     46.60 o 
   0  -1  11     3837.71     4265.02    111.12 o 
   1  -1  11     9904.74    10446.13    262.50 o 
   2  -1  11      189.61      180.98     13.30 o 
   3  -1  11      152.21      293.95     16.31 o 
   4  -1  11      248.12      316.18     17.19 o 
   5  -1  11      125.38      125.45     10.49 o 
   6  -1  11      450.81      439.83     19.47 o 
   7  -1  11     1391.36     1330.89     30.80 o 
   8  -1  11      381.09      399.36     29.35 o 
   9  -1  11     2701.66     2535.03     70.62 o 
  10  -1  11      131.93       92.74     24.35 o 
  11  -1  11      590.40      655.04     57.09 o 
  12  -1  11        5.24      -25.83     25.83 o 
 -11   0  11       95.17      106.77     33.97 o 
 -10   0  11      683.38      718.84     45.48 o 
  -9   0  11      257.46      217.55     31.13 o 
  -8   0  11       40.69       33.57     21.82 o 
  -7   0  11       26.01       19.15     14.79 o 
  -6   0  11       48.66       39.71     14.67 o 
  -5   0  11      143.88      161.43     12.49 o 
  -4   0  11     1228.67     1151.81     26.18 o 
  -3   0  11      201.74      195.12     11.25 o 
  -2   0  11     1527.93     1447.16     28.05 o 
  -1   0  11     1070.36     1169.10     28.01 o 
   0   0  11    14300.65    16940.29    264.09 o 
   1   0  11        7.21        2.95      6.25 o 
   2   0  11     7189.98     8380.37    137.06 o 
   3   0  11       96.56      101.74     11.97 o 
   4   0  11       26.79       46.59      7.95 o 
   5   0  11       56.83       62.41      9.63 o 
   6   0  11     5657.55     5780.57     87.22 o 
   7   0  11       57.53       45.84     11.92 o 
   8   0  11     3158.74     3073.15     63.31 o 
   9   0  11       52.26       29.03     20.59 o 
  10   0  11     1648.16     1710.78     58.34 o 
  11   0  11       15.10      -22.28     22.28 o 
  12   0  11      132.81      159.23     31.00 o 
  13   0  11        0.03      -27.72     27.72 o 
 -11   1  11      524.16      495.86     44.66 o 
 -10   1  11      102.07      102.76     29.22 o 
  -9   1  11       84.07       62.36     24.98 o 
  -8   1  11       99.54      118.95     24.23 o 
  -7   1  11      188.17      211.96     21.22 o 
  -6   1  11      336.53      346.00     22.71 o 
  -5   1  11     2249.08     2052.94     49.31 o 
  -4   1  11      157.11      117.05     16.30 o 
  -3   1  11     2065.10     1896.09     52.01 o 
  -2   1  11        2.34       -8.79      8.79 o 
  -1   1  11      368.95      497.68     53.80 o 
   0   1  11        0.14        5.42      6.26 o 
   1   1  11     3135.02     3137.13     55.11 o 
   2   1  11     2215.94     2626.02     51.27 o 
   3   1  11       28.38       16.22      7.52 o 
   4   1  11     1142.37     1214.06     46.46 o 
   5   1  11      824.55      798.74     21.42 o 
   6   1  11      620.47      625.90     21.28 o 
   7   1  11      285.30      320.63     16.95 o 
   8   1  11       36.65       33.19     16.49 o 
   9   1  11     1011.70     1056.13     39.45 o 
  10   1  11        9.50      -18.05     21.34 o 
  11   1  11      638.09      638.63     40.74 o 
  12   1  11        2.82      -27.38     27.38 o 
 -11   2  11       79.07       72.28     32.49 o 
 -10   2  11      198.56      220.48     34.54 o 
  -9   2  11     1163.68     1103.84     51.05 o 
  -8   2  11       13.09       -7.43     20.87 o 
  -7   2  11      441.82      385.67     26.19 o 
  -6   2  11     2772.56     2805.28     64.10 o 
  -5   2  11        9.12        3.18     11.92 o 
  -4   2  11      317.31      276.41     18.59 o 
  -3   2  11        1.11      -10.26     10.26 o 
  -2   2  11     4101.95     4210.34     79.33 o 
  -1   2  11     1464.52     1554.62     48.69 o 
   0   2  11     3548.41     3384.53     52.72 o 
   1   2  11      531.01      509.87     15.71 o 
   2   2  11      171.78       92.07      9.18 o 
   3   2  11       58.17       61.52      9.34 o 
   4   2  11      946.46     1010.15     25.04 o 
   5   2  11      410.57      509.07     18.22 o 
   6   2  11      422.05      372.12     17.30 o 
   7   2  11      182.55      192.83     14.99 o 
   8   2  11     5521.26     5481.05    100.11 o 
   9   2  11      473.15      507.72     28.64 o 
  10   2  11     1254.55     1141.25     48.89 o 
  11   2  11      982.46      814.90     91.07 o 
  12   2  11       38.12       24.10     41.48 o 
 -11   3  11      214.48      238.22     38.19 o 
 -10   3  11      502.86      589.92     51.67 o 
  -9   3  11      130.28      104.07     41.32 o 
  -8   3  11       83.26       77.82     23.77 o 
  -7   3  11      787.55      734.60     32.31 o 
  -6   3  11     1282.59     1143.61     37.74 o 
  -5   3  11      260.28      262.28     20.29 o 
  -4   3  11      100.00       90.64     14.45 o 
  -3   3  11     9821.80     9652.58    167.06 o 
  -2   3  11     1357.89     1381.83     35.40 o 
  -1   3  11     7257.18     7726.98    133.88 o 
   0   3  11      355.53      431.76     14.73 o 
   1   3  11     2699.41     2927.69     50.67 o 
   2   3  11       49.63       73.90      9.36 o 
   3   3  11     1941.47     1942.97     36.31 o 
   4   3  11        0.68        3.28     10.60 o 
   5   3  11     2128.21     1966.98     41.06 o 
   6   3  11        0.61      -10.34     10.34 o 
   7   3  11     3110.44     3081.20     67.80 o 
   8   3  11       68.91       84.31     17.55 o 
   9   3  11        1.60      -16.48     16.48 o 
  10   3  11      325.98      327.86     37.38 o 
  11   3  11      717.32      773.51     46.99 o 
  12   3  11       55.77       26.26     31.98 o 
 -11   4  11       94.19      107.10     34.63 o 
 -10   4  11        0.38      -23.96     23.96 o 
  -9   4  11       14.74      -16.15     23.13 o 
  -8   4  11      640.55      575.68     31.62 o 
  -7   4  11       10.47       -1.82     15.14 o 
  -6   4  11     2381.92     2356.55     63.95 o 
  -5   4  11     1328.46     1271.38     39.10 o 
  -4   4  11     1270.01     1247.94     36.96 o 
  -3   4  11        6.58       13.69     18.22 o 
  -2   4  11      699.92      739.36     30.78 o 
  -1   4  11      736.19      810.68     26.22 o 
   0   4  11       83.75       47.30     12.79 o 
   1   4  11      969.53     1044.40     24.22 o 
   2   4  11     3588.04     3540.20     57.49 o 
   3   4  11        8.12        7.45      9.09 o 
   4   4  11     1904.51     1772.49     46.91 o 
   5   4  11     1030.54     1006.68     37.90 o 
   6   4  11     1926.43     1946.01     39.84 o 
   7   4  11       17.75       19.22     15.21 o 
   8   4  11       18.25      -16.03     21.60 o 
   9   4  11       70.52       41.67     18.93 o 
  10   4  11      840.72      835.12     36.60 o 
  11   4  11       62.84       56.71     28.03 o 
  12   4  11     2559.14     2570.62     83.48 o 
 -10   5  11      319.59      262.44     38.12 o 
  -9   5  11      370.05      435.40     40.18 o 
  -8   5  11      229.90      245.68     26.43 o 
  -7   5  11      277.81      308.39     31.23 o 
  -6   5  11      673.61      643.51     31.13 o 
  -5   5  11      427.03      395.90     24.68 o 
  -4   5  11       91.29       59.95     15.75 o 
  -3   5  11      390.74      396.14     31.72 o 
  -2   5  11       37.79        7.62     11.57 o 
  -1   5  11     4527.98     4296.85     82.35 o 
   0   5  11        1.52        1.28      8.00 o 
   1   5  11     6554.41     6878.39    163.92 o 
   2   5  11        0.89       -6.01      9.23 o 
   3   5  11     1081.53     1230.73     28.93 o 
   4   5  11      104.34      105.47     13.11 o 
   5   5  11     3487.05     3469.92     60.40 o 
   6   5  11       41.82       38.05     13.37 o 
   7   5  11     1331.36     1363.53     39.83 o 
   8   5  11      310.95      311.68     24.03 o 
   9   5  11     1666.24     1731.19     48.85 o 
  10   5  11      323.36      328.20     27.84 o 
  11   5  11       48.37       57.49     24.16 o 
  12   5  11        1.66       -8.59     30.59 o 
 -10   6  11      223.55      259.66     65.61 o 
  -9   6  11       49.28       26.36     27.04 o 
  -8   6  11        2.97      -18.72     19.38 o 
  -7   6  11      304.87      257.53     25.51 o 
  -6   6  11      112.55       94.87     19.43 o 
  -5   6  11     1606.25     1692.20     48.27 o 
  -4   6  11     2465.88     2296.17     56.22 o 
  -3   6  11      337.71      353.51     23.24 o 
  -2   6  11     2762.08     2706.25    105.10 o 
  -1   6  11      325.11      314.75     20.48 o 
   0   6  11        1.79        0.54      9.68 o 
   1   6  11      105.34      109.76     12.30 o 
   2   6  11     1462.52     1489.03     32.94 o 
   3   6  11        0.65      -14.87     14.87 o 
   4   6  11      109.86       99.77     13.86 o 
   5   6  11      433.70      463.31     21.38 o 
   6   6  11      410.26      418.99     21.39 o 
   7   6  11      544.80      509.87     28.25 o 
   8   6  11      289.65      330.12     26.36 o 
   9   6  11      366.77      416.79     34.33 o 
  10   6  11      405.87      406.87     31.32 o 
  11   6  11      642.61      634.75     37.71 o 
 -10   7  11       11.29       -9.30     30.60 o 
  -9   7  11       24.34       41.56     29.84 o 
  -8   7  11      109.19       88.20     21.92 o 
  -7   7  11      539.05      553.36     41.76 o 
  -6   7  11       57.77       33.44     19.86 o 
  -5   7  11     2514.83     2458.25     80.63 o 
  -4   7  11      499.44      461.93     32.18 o 
  -3   7  11     2847.46     2855.92     76.91 o 
  -2   7  11      872.23      853.68     41.23 o 
  -1   7  11     2545.65     2594.76     94.32 o 
   0   7  11        3.68       -9.89      9.89 o 
   1   7  11     4327.22     4122.11    118.15 o 
   2   7  11       25.99        5.88     11.65 o 
   3   7  11     1596.74     1507.42     51.16 o 
   4   7  11      567.54      544.42     22.74 o 
   5   7  11      554.16      560.73     23.62 o 
   6   7  11      404.23      343.80     24.69 o 
   7   7  11     1089.93     1023.69     38.14 o 
   8   7  11      107.25      102.45     21.61 o 
   9   7  11     2670.03     2774.47     67.62 o 
  10   7  11       40.55       18.01     41.90 o 
  11   7  11      644.81      737.24     41.29 o 
  -9   8  11       64.50       39.50     47.74 o 
  -8   8  11        8.51       31.41     23.05 o 
  -7   8  11        2.53      -19.23     19.23 o 
  -6   8  11        8.26      -15.25     21.63 o 
  -5   8  11      510.27      484.47     34.86 o 
  -4   8  11      742.04      751.92     39.26 o 
  -3   8  11      326.67      333.94     28.30 o 
  -2   8  11     5832.03     5991.91    240.64 o 
  -1   8  11      841.61      801.08     36.88 o 
   0   8  11     1072.58     1041.77     32.02 o 
   1   8  11       16.88        9.24     11.53 o 
   2   8  11      550.12      527.99     22.34 o 
   3   8  11     1150.33     1166.67     32.08 o 
   4   8  11        1.79       -0.26     13.21 o 
   5   8  11       53.94       44.98     15.01 o 
   6   8  11     1062.49     1032.65     37.53 o 
   7   8  11       11.20       17.55     19.01 o 
   8   8  11     1514.83     1517.82     60.03 o 
   9   8  11       78.40       39.31     29.63 o 
  10   8  11      385.67      488.50     45.30 o 
  -8   9  11      303.15      302.96     31.08 o 
  -7   9  11       89.45      113.33     24.98 o 
  -6   9  11       54.45       12.23     19.51 o 
  -5   9  11     1374.42     1300.88     52.12 o 
  -4   9  11       40.66        8.05     22.32 o 
  -3   9  11     2583.76     2342.66    332.46 o 
  -2   9  11       70.26       70.81     21.61 o 
  -1   9  11      766.73      758.48     48.66 o 
   0   9  11      517.17      466.11     33.89 o 
   1   9  11      172.43      119.95     29.88 o 
   2   9  11        4.25        1.90     17.69 o 
   3   9  11       49.93       26.59     16.60 o 
   4   9  11        6.66      -16.16     16.16 o 
   5   9  11     1015.69      947.41     36.20 o 
   6   9  11      139.89      103.52     27.62 o 
   7   9  11      577.04      611.09     66.86 o 
   8   9  11      154.10      172.91     48.25 o 
   9   9  11      285.68      294.22     44.91 o 
  10   9  11        4.77      -29.68     29.68 o 
  -8  10  11      741.74      828.02     78.80 o 
  -7  10  11       56.89      -28.59     30.30 o 
  -6  10  11      792.06      828.02     68.61 o 
  -5  10  11        5.95      -22.78     23.55 o 
  -4  10  11     1030.47      928.70    166.94 o 
  -3  10  11      332.63      347.37     34.67 o 
  -2  10  11     1258.96     1185.96     50.97 o 
  -1  10  11       67.44       62.73     21.82 o 
   0  10  11      865.11      784.57     41.16 o 
   1  10  11      221.79      224.51     28.59 o 
   2  10  11      370.27      447.45     34.09 o 
   3  10  11        4.81      -17.34     18.72 o 
   4  10  11      179.30      205.23     24.58 o 
   5  10  11      537.28      503.21     30.56 o 
   6  10  11      246.59      233.46     33.65 o 
   7  10  11      273.02      324.81     37.32 o 
   8  10  11     1050.51     1047.40     94.07 o 
   9  10  11       13.24       16.80     32.31 o 
  -7  11  11       33.06      111.02     52.25 o 
  -6  11  11       14.92      -15.83     26.55 o 
  -5  11  11        0.78      -20.43     25.71 o 
  -4  11  11       51.14       26.53     24.95 o 
  -3  11  11     2327.54     2368.68     90.15 o 
  -2  11  11       29.91       19.61     22.30 o 
  -1  11  11      731.02      647.76     40.00 o 
   0  11  11     1347.77     1297.70     55.06 o 
   1  11  11       34.98       37.17     33.97 o 
   2  11  11        5.59      -20.90     20.90 o 
   3  11  11        1.01        6.38     28.01 o 
   4  11  11        0.33      -18.78     18.78 o 
   5  11  11      693.76      652.32     42.36 o 
   6  11  11      207.73      251.19     65.61 o 
   7  11  11      553.45      540.33     46.26 o 
   8  11  11      140.95      166.82     37.71 o 
  -5  12  11      140.31       79.20     63.35 o 
  -4  12  11     1193.28     1224.99     79.55 o 
  -3  12  11      123.87      119.57     28.92 o 
  -2  12  11      181.06      195.00     86.56 o 
  -1  12  11        1.85      -36.81     36.81 o 
   0  12  11      791.06      759.73    111.10 o 
   1  12  11       44.91       43.42     24.82 o 
   2  12  11     2077.97     1941.30    102.17 o 
   3  12  11      297.92      287.41     30.51 o 
   4  12  11     1692.30     1549.07     61.89 o 
   5  12  11       95.13      105.95     67.69 o 
   6  12  11      234.40      256.21     38.60 o 
  -3  13  11       52.78       62.50     28.71 o 
  -2  13  11      142.47      123.30     31.37 o 
  -1  13  11       79.85       38.52     26.88 o 
   0  13  11       46.95       35.52     24.25 o 
   1  13  11      174.88      141.79     31.52 o 
   2  13  11      266.19      210.39     35.18 o 
   3  13  11      138.81       83.90     32.12 o 
   4  13  11        1.58       -9.19     23.94 o 
   5  13  11      163.46      250.82     70.03 o 
  -1 -13  12      625.08      624.80     48.09 o 
   0 -13  12       99.30       75.62     31.47 o 
   1 -13  12      706.02      693.34     51.35 o 
   2 -13  12      131.60      150.02     44.57 o 
   3 -13  12      116.98      122.72     49.50 o 
  -4 -12  12       75.88       69.05     34.89 o 
  -3 -12  12      332.96      398.58     34.93 o 
  -2 -12  12      638.60      702.91     39.54 o 
  -1 -12  12      256.16      317.51     37.41 o 
   0 -12  12       53.52       37.59     27.62 o 
   1 -12  12       12.98       -6.05     25.67 o 
   2 -12  12       69.90      111.04     29.95 o 
   3 -12  12      345.59      298.91     72.12 o 
   4 -12  12      688.14      678.53     51.25 o 
   5 -12  12      900.41      874.41     57.09 o 
  -5 -11  12      160.85      163.52     36.68 o 
  -4 -11  12      194.56      220.13     34.59 o 
  -3 -11  12      116.98      115.82     24.61 o 
  -2 -11  12        7.78      -18.93     18.93 o 
  -1 -11  12      157.16      172.00     25.40 o 
   0 -11  12       59.43       15.99     25.29 o 
   1 -11  12     1780.10     1757.69    118.36 o 
   2 -11  12      377.74      401.10     49.75 o 
   3 -11  12     1014.33      952.40     49.27 o 
   4 -11  12      122.75       78.35     28.03 o 
   5 -11  12       97.56      108.20     29.45 o 
   6 -11  12      133.49      141.39     32.72 o 
   7 -11  12       10.72      -26.96     28.12 o 
  -7 -10  12        5.74      -10.39     52.67 o 
  -6 -10  12       78.77       92.87     31.84 o 
  -5 -10  12      454.48      460.72     43.99 o 
  -4 -10  12       10.41        3.50     19.45 o 
  -3 -10  12      438.12      501.85     32.37 o 
  -2 -10  12      465.09      530.43     32.84 o 
  -1 -10  12      130.49      146.15     22.59 o 
   0 -10  12      847.54      837.81     43.47 o 
   1 -10  12      156.52      140.37     26.85 o 
   2 -10  12       38.71       58.88     24.30 o 
   3 -10  12      116.27       90.48     26.09 o 
   4 -10  12      248.61      255.24     30.90 o 
   5 -10  12      164.27      144.49     28.09 o 
   6 -10  12      372.43      398.48     38.01 o 
   7 -10  12       15.66       39.61     31.55 o 
   8 -10  12      421.68      420.89     47.24 o 
  -8  -9  12       11.72      -32.89     44.74 o 
  -7  -9  12       37.09       44.65     32.30 o 
  -6  -9  12       85.21      103.56     30.25 o 
  -5  -9  12     1038.72     1106.27     78.29 o 
  -4  -9  12       50.51        2.36     18.79 o 
  -3  -9  12     1836.61     1827.06     52.41 o 
  -2  -9  12      593.15      637.66     32.01 o 
  -1  -9  12      802.28      822.81     34.26 o 
   0  -9  12       62.60       42.83     18.18 o 
   1  -9  12      634.40      600.23     29.57 o 
   2  -9  12       15.74      -14.35     21.87 o 
   3  -9  12     2849.14     2766.75     95.82 o 
   4  -9  12      584.85      586.24     63.52 o 
   5  -9  12      637.42      685.60     40.87 o 
   6  -9  12        0.64      -20.73     20.73 o 
   7  -9  12      708.93      692.87     43.73 o 
   8  -9  12        9.42        8.77     24.99 o 
   9  -9  12      187.36      201.87     35.04 o 
  -8  -8  12      324.66      413.38     42.08 o 
  -7  -8  12      424.50      387.87     38.77 o 
  -6  -8  12       67.36       76.90     27.14 o 
  -5  -8  12       60.75       51.60     53.17 o 
  -4  -8  12       98.53      128.86     20.19 o 
  -3  -8  12      412.42      437.07     27.61 o 
  -2  -8  12       74.90       84.83     21.16 o 
  -1  -8  12     1873.83     1975.54     51.81 o 
   0  -8  12     5232.42     4963.23     96.91 o 
   1  -8  12      323.63      308.29     40.87 o 
   2  -8  12     1158.32     1129.24     46.40 o 
   3  -8  12       18.10        5.00     19.59 o 
   4  -8  12      265.97      252.16     68.19 o 
   5  -8  12      535.77      524.68     35.08 o 
   6  -8  12      100.45      117.44     55.84 o 
   7  -8  12       30.39       23.09     23.01 o 
   8  -8  12      943.01      917.84     68.61 o 
   9  -8  12      317.03      328.64     40.40 o 
  10  -8  12      941.88     1066.08     73.79 o 
  -9  -7  12      146.97      186.63     35.32 o 
  -8  -7  12      171.19      213.23     79.88 o 
  -7  -7  12      124.15      106.25     27.46 o 
  -6  -7  12       28.21       28.00     23.85 o 
  -5  -7  12       23.21      -16.25     16.25 o 
  -4  -7  12      526.13      497.43     27.93 o 
  -3  -7  12     1144.98     1113.67     43.95 o 
  -2  -7  12     3952.61     3894.49     79.69 o 
  -1  -7  12     2367.80     2243.08     54.76 o 
   0  -7  12      742.08      717.33     29.33 o 
   1  -7  12       25.96       20.77     18.51 o 
   2  -7  12      453.04      459.11     26.79 o 
   3  -7  12      867.96      848.51     31.76 o 
   4  -7  12       33.37       30.21     16.48 o 
   5  -7  12     1182.07     1085.70     36.80 o 
   6  -7  12     1052.50     1116.90     48.59 o 
   7  -7  12      723.67      768.61     33.30 o 
   8  -7  12      114.44      105.26     21.73 o 
   9  -7  12      372.63      380.86     28.66 o 
  10  -7  12      130.08      143.64     29.86 o 
  11  -7  12      166.36      196.89     34.21 o 
  -9  -6  12        8.30      -17.33     26.91 o 
  -8  -6  12      100.88       73.46     21.08 o 
  -7  -6  12       19.62      -17.92     17.92 o 
  -6  -6  12     1919.66     1944.04     50.65 o 
  -5  -6  12       11.90       10.67     12.84 o 
  -4  -6  12      153.03      160.19     15.69 o 
  -3  -6  12      190.83      174.42     15.35 o 
  -2  -6  12      110.65      135.60     14.12 o 
  -1  -6  12     1116.52     1131.86     28.84 o 
   0  -6  12      599.68      691.68     33.61 o 
   1  -6  12      846.97      827.53     24.37 o 
   2  -6  12     2464.98     2453.04     59.64 o 
   3  -6  12       37.96       26.77     14.20 o 
   4  -6  12     1595.80     1593.49     42.32 o 
   5  -6  12      113.61      131.93     18.27 o 
   6  -6  12      179.11      166.21     19.72 o 
   7  -6  12      198.31      204.76     21.92 o 
   8  -6  12      452.52      434.20     36.40 o 
   9  -6  12        4.60      -17.30     17.30 o 
  10  -6  12      485.56      512.82     38.93 o 
  11  -6  12      252.28      243.68     34.85 o 
 -10  -5  12      120.61       66.37     33.37 o 
  -9  -5  12      356.77      352.74     59.43 o 
  -8  -5  12      358.99      443.85     30.11 o 
  -7  -5  12      372.10      384.87     27.18 o 
  -6  -5  12       35.78       33.63     16.26 o 
  -5  -5  12        6.10        7.40     11.98 o 
  -4  -5  12      251.02      238.83     16.97 o 
  -3  -5  12      185.95      163.32     14.66 o 
  -2  -5  12      371.91      349.86     17.23 o 
  -1  -5  12     2600.05     2498.13     50.49 o 
   0  -5  12     1234.63     1191.60     28.41 o 
   1  -5  12    11752.82    12297.18    173.49 o 
   2  -5  12      476.08      424.36     17.46 o 
   3  -5  12     1970.11     1826.50     36.79 o 
   4  -5  12        1.90      -12.52     12.52 o 
   5  -5  12      854.06      780.63     31.32 o 
   6  -5  12        0.53      -12.77     13.39 o 
   7  -5  12       52.31       35.71     16.10 o 
   8  -5  12       28.80        7.96     16.13 o 
   9  -5  12      399.48      396.62     30.02 o 
  10  -5  12       48.92       37.86     26.40 o 
  11  -5  12       22.77       22.44     29.00 o 
 -10  -4  12      396.44      414.75     47.08 o 
  -9  -4  12       33.21        8.32     27.29 o 
  -8  -4  12      167.65      180.92     22.30 o 
  -7  -4  12        9.96      -15.44     15.44 o 
  -6  -4  12       23.32       12.48     15.20 o 
  -5  -4  12      291.04      294.34     17.79 o 
  -4  -4  12     2353.59     2378.27     46.20 o 
  -3  -4  12      104.71      104.49     12.34 o 
  -2  -4  12      139.18      112.38     12.10 o 
  -1  -4  12     1363.92     1392.97     30.23 o 
   0  -4  12     3187.60     3304.28     65.55 o 
   1  -4  12      425.09      386.19     15.96 o 
   2  -4  12       44.71       22.89     15.86 o 
   3  -4  12      305.86      378.59     20.67 o 
   4  -4  12     2024.69     1905.66     60.10 o 
   5  -4  12       58.07       43.08     17.98 o 
   6  -4  12      587.16      547.92     28.34 o 
   7  -4  12      249.59      235.83     20.81 o 
   8  -4  12       94.54       66.09     17.31 o 
   9  -4  12        0.07       -2.25     25.79 o 
  10  -4  12       28.18       27.97     25.12 o 
  11  -4  12        0.12      -24.96     24.96 o 
  12  -4  12     2404.07     2468.94     80.22 o 
 -10  -3  12        9.77       -8.33     26.78 o 
  -9  -3  12      558.34      536.89     41.87 o 
  -8  -3  12        3.77      -19.77     19.77 o 
  -7  -3  12      794.78      745.29     50.90 o 
  -6  -3  12     1987.54     1872.85     41.47 o 
  -5  -3  12     1706.73     1563.79     35.98 o 
  -4  -3  12        3.15        3.28     10.32 o 
  -3  -3  12      903.60      907.31     24.50 o 
  -2  -3  12       76.39       56.41     10.27 o 
  -1  -3  12        0.76       17.41      8.62 o 
   0  -3  12      109.77       92.88      9.94 o 
   1  -3  12     7724.36     7617.41    110.15 o 
   2  -3  12     4424.98     4619.80     84.06 o 
   3  -3  12     5547.23     5640.19     99.72 o 
   4  -3  12        1.40       -2.04     11.77 o 
   5  -3  12      308.44      342.43     29.44 o 
   6  -3  12      149.34      128.80     16.76 o 
   7  -3  12      156.35      127.96     17.23 o 
   8  -3  12       34.67       11.33     14.50 o 
   9  -3  12     2043.66     1967.69     62.10 o 
  10  -3  12        4.27       21.85     23.32 o 
  11  -3  12     3855.98     3980.55    103.35 o 
  12  -3  12        0.03       15.41     48.25 o 
 -11  -2  12       11.93        4.54     31.81 o 
 -10  -2  12      624.18      634.12     48.25 o 
  -9  -2  12      140.05      144.83     29.78 o 
  -8  -2  12      941.49      892.39     46.13 o 
  -7  -2  12      579.47      533.53     54.17 o 
  -6  -2  12      384.55      408.73     20.45 o 
  -5  -2  12      101.38       83.46     12.64 o 
  -4  -2  12       70.26       57.76     14.41 o 
  -3  -2  12       73.40       90.79     10.81 o 
  -2  -2  12     2396.70     2336.62     43.66 o 
  -1  -2  12     2548.61     2710.88     45.96 o 
   0  -2  12     4583.95     4895.74     74.07 o 
   1  -2  12     2617.69     2833.41     55.85 o 
   2  -2  12      250.74      247.03     19.25 o 
   3  -2  12      453.70      444.98     20.40 o 
   4  -2  12     1170.12     1329.12     38.47 o 
   5  -2  12      430.89      428.77     21.48 o 
   6  -2  12        9.25       -4.34     12.18 o 
   7  -2  12        2.94      -12.43     12.43 o 
   8  -2  12     1906.38     1861.30     46.91 o 
   9  -2  12      144.77      144.30     24.73 o 
  10  -2  12      975.01      866.03     89.98 o 
  11  -2  12      191.08      159.71     29.00 o 
  12  -2  12        4.33      -17.97     26.57 o 
 -11  -1  12      196.53      189.00     36.96 o 
 -10  -1  12      591.30      550.42     45.74 o 
  -9  -1  12      141.47      142.54     28.38 o 
  -8  -1  12       10.86      -19.29     19.29 o 
  -7  -1  12      798.55      759.69     39.80 o 
  -6  -1  12     1166.45     1127.24     38.29 o 
  -5  -1  12      568.34      497.44     20.61 o 
  -4  -1  12      577.78      561.69     20.03 o 
  -3  -1  12     1140.59      961.71     23.80 o 
  -2  -1  12        1.73       -7.23      7.23 o 
  -1  -1  12     1970.56     2000.04     44.55 o 
   0  -1  12      440.43      523.25     16.28 o 
   1  -1  12     3625.90     4141.19     74.63 o 
   2  -1  12      131.01      223.81     15.24 o 
   3  -1  12     3563.63     3564.13     89.04 o 
   4  -1  12       24.50        5.60     10.17 o 
   5  -1  12     2327.45     2172.64     47.77 o 
   6  -1  12        5.32       -5.70     12.01 o 
   7  -1  12     1632.41     1561.67     40.79 o 
   8  -1  12     1062.03     1032.41     33.78 o 
   9  -1  12      200.36      207.20     26.14 o 
  10  -1  12       17.41        6.20     23.10 o 
  11  -1  12     1230.35     1203.88     51.79 o 
  12  -1  12       13.28      -14.63     39.56 o 
 -11   0  12        6.34       -0.66     29.79 o 
 -10   0  12      209.66      175.03     32.27 o 
  -9   0  12      124.56      111.22     27.57 o 
  -8   0  12      836.86      761.29     42.37 o 
  -7   0  12      561.60      528.64     35.46 o 
  -6   0  12       31.65       24.61     14.10 o 
  -5   0  12     1471.14     1358.91     30.82 o 
  -4   0  12     3109.76     3191.28     53.77 o 
  -3   0  12       74.23       67.87     13.35 o 
  -2   0  12       10.47       15.21      7.31 o 
  -1   0  12       71.18       93.11      8.85 o 
   0   0  12     9503.47    10644.40    148.50 o 
   1   0  12     1424.06     1513.32     44.87 o 
   2   0  12       98.90       95.54     11.90 o 
   3   0  12       65.15       57.56     10.93 o 
   4   0  12     1570.60     1960.71     56.50 o 
   5   0  12      147.14      164.99     11.45 o 
   6   0  12     1459.60     1453.75     41.67 o 
   7   0  12        0.44      -12.57     12.57 o 
   8   0  12     1380.15     1288.30     47.15 o 
   9   0  12       15.03      -19.01     19.01 o 
  10   0  12     2432.42     2343.37     70.54 o 
  11   0  12        1.32      -22.55     22.55 o 
  12   0  12      216.68      235.19     34.82 o 
 -11   1  12      265.19      266.37     39.29 o 
 -10   1  12      128.26      178.20     33.01 o 
  -9   1  12      440.41      458.30     57.26 o 
  -8   1  12       15.85       17.95     21.80 o 
  -7   1  12      238.76      221.34     21.77 o 
  -6   1  12       22.25       21.31     14.34 o 
  -5   1  12       29.64       25.44     15.37 o 
  -4   1  12       44.66       30.30     12.61 o 
  -3   1  12     1090.27      951.07     29.48 o 
  -2   1  12      385.69      392.50     14.25 o 
  -1   1  12     8576.42     8863.98    125.54 o 
   0   1  12      778.39      848.31     23.76 o 
   1   1  12     7964.95     8410.96    119.48 o 
   2   1  12     2020.07     2384.97     40.60 o 
   3   1  12        0.39        2.48      6.94 o 
   4   1  12       20.53       18.85      8.32 o 
   5   1  12     3677.97     3578.23     69.01 o 
   6   1  12       39.36       36.14     10.87 o 
   7   1  12     3352.67     3253.67     56.41 o 
   8   1  12      769.84      647.70     35.47 o 
   9   1  12     2288.22     2178.58     65.40 o 
  10   1  12        4.34      -21.06     21.06 o 
  11   1  12       13.96       14.29     41.99 o 
  12   1  12        0.17      -25.99     25.99 o 
 -11   2  12       83.17       59.06     32.21 o 
 -10   2  12      322.49      324.21     39.17 o 
  -9   2  12       90.08       69.47     25.53 o 
  -8   2  12       64.58       68.79     25.12 o 
  -7   2  12       30.30       22.67     16.93 o 
  -6   2  12     3238.79     3148.93     70.49 o 
  -5   2  12       93.42       81.64     17.43 o 
  -4   2  12      903.58      780.66     28.44 o 
  -3   2  12      436.67      424.54     21.55 o 
  -2   2  12     1093.37     1173.25     32.42 o 
  -1   2  12      198.68      271.07     16.45 o 
   0   2  12      160.63      137.49     11.86 o 
   1   2  12     4310.86     5179.09     77.40 o 
   2   2  12     7084.34     7815.45    112.39 o 
   3   2  12      923.77     1088.53     24.75 o 
   4   2  12     4934.08     5057.73     77.73 o 
   5   2  12       60.58       72.88     12.63 o 
   6   2  12      454.18      379.31     17.87 o 
   7   2  12      189.26      186.93     19.67 o 
   8   2  12     1055.02     1021.52     33.91 o 
   9   2  12      385.43      412.47     32.50 o 
  10   2  12       92.68       77.18     25.84 o 
  11   2  12      161.26      149.18     30.85 o 
  12   2  12     1797.26     1843.56    116.02 o 
 -11   3  12      266.33      213.05     38.51 o 
 -10   3  12      153.34      150.92     32.70 o 
  -9   3  12      361.10      383.68     37.26 o 
  -8   3  12      602.88      592.93     39.26 o 
  -7   3  12      961.32      994.50     63.83 o 
  -6   3  12     1368.80     1387.92     42.88 o 
  -5   3  12      231.91      212.34     20.08 o 
  -4   3  12      670.12      679.85     33.86 o 
  -3   3  12        1.83       -7.21     11.18 o 
  -2   3  12       60.19       28.83     14.31 o 
  -1   3  12     1132.96     1212.00     32.88 o 
   0   3  12      754.39      822.94     22.48 o 
   1   3  12     8797.96     9201.22    130.57 o 
   2   3  12      347.73      397.51     15.84 o 
   3   3  12     4291.10     4465.83     70.06 o 
   4   3  12      643.35      584.24     30.77 o 
   5   3  12      511.15      571.60     20.52 o 
   6   3  12      248.60      252.96     15.84 o 
   7   3  12       65.80       62.01     16.27 o 
   8   3  12       16.59       14.75     15.76 o 
   9   3  12     2134.78     2102.19     52.58 o 
  10   3  12        5.80      -22.57     22.57 o 
  11   3  12     2663.68     2844.96     84.64 o 
  12   3  12       95.46       81.77     33.58 o 
 -10   4  12      426.98      403.24     41.43 o 
  -9   4  12      202.26      218.67     32.81 o 
  -8   4  12      455.89      499.19     38.68 o 
  -7   4  12       30.90       16.57     17.54 o 
  -6   4  12      569.68      549.99     29.04 o 
  -5   4  12        0.40      -15.02     15.02 o 
  -4   4  12     1884.57     1885.33     48.26 o 
  -3   4  12       60.03       37.16     15.20 o 
  -2   4  12     2123.79     1982.21     47.07 o 
  -1   4  12       72.28       57.51     12.28 o 
   0   4  12     4886.94     5556.40    101.60 o 
   1   4  12       30.39        4.20     10.14 o 
   2   4  12        0.63       -8.69      8.69 o 
   3   4  12      104.55      102.32     11.90 o 
   4   4  12     1218.13     1131.33     27.77 o 
   5   4  12      114.04      102.19     13.27 o 
   6   4  12       42.75       33.60     12.86 o 
   7   4  12     1349.32     1367.42     50.29 o 
   8   4  12      768.41      738.10     30.98 o 
   9   4  12       85.32       36.27     18.84 o 
  10   4  12        7.86        8.00     19.86 o 
  11   4  12       33.80       20.02     26.04 o 
  12   4  12     1098.88     1210.38     58.03 o 
 -10   5  12      100.66       70.41     32.96 o 
  -9   5  12      105.09      130.18     30.15 o 
  -8   5  12       27.41      -17.05     17.05 o 
  -7   5  12      747.82      702.20     33.33 o 
  -6   5  12      648.23      640.80     31.15 o 
  -5   5  12      725.20      676.34     30.51 o 
  -4   5  12       45.17        8.30     14.79 o 
  -3   5  12     1602.45     1519.91     41.70 o 
  -2   5  12        0.98       -3.71     12.03 o 
  -1   5  12       32.88       41.74     16.17 o 
   0   5  12       50.84       58.31     10.27 o 
   1   5  12     4468.63     4535.00     71.74 o 
   2   5  12      523.96      555.92     19.89 o 
   3   5  12     3437.10     3355.63     57.61 o 
   4   5  12      306.99      323.49     17.67 o 
   5   5  12     1869.19     1864.22     39.66 o 
   6   5  12        0.06      -12.09     12.09 o 
   7   5  12      142.51      102.35     18.69 o 
   8   5  12      488.91      453.81     27.03 o 
   9   5  12      297.26      357.31     26.88 o 
  10   5  12     1021.70     1053.43     41.10 o 
  11   5  12     1413.96     1473.71     60.90 o 
  12   5  12      176.24      104.34     33.05 o 
 -10   6  12      131.47      188.53     45.99 o 
  -9   6  12      396.93      399.65     45.41 o 
  -8   6  12      785.11      770.35     38.22 o 
  -7   6  12      268.07      242.17     27.49 o 
  -6   6  12       26.22        0.82     16.24 o 
  -5   6  12      174.46      129.11     19.42 o 
  -4   6  12       79.54       69.81     31.25 o 
  -3   6  12        1.06      -12.89     12.89 o 
  -2   6  12     5815.18     5960.68    111.53 o 
  -1   6  12      220.84      196.71     18.51 o 
   0   6  12     8674.48     9256.06    186.61 o 
   1   6  12     1275.49     1285.24     30.22 o 
   2   6  12     2445.42     2452.82     63.90 o 
   3   6  12        5.73      -16.24     16.24 o 
   4   6  12      162.63      150.15     15.63 o 
   5   6  12     2452.92     2337.89     46.83 o 
   6   6  12      522.15      567.82     27.37 o 
   7   6  12       13.12      -13.62     17.12 o 
   8   6  12     2200.33     2152.38     54.96 o 
   9   6  12       44.33       33.32     20.64 o 
  10   6  12      888.58      970.85     40.81 o 
  11   6  12       12.60       14.18     41.40 o 
  -9   7  12      274.71      225.30     46.33 o 
  -8   7  12       10.06      -14.46     21.16 o 
  -7   7  12        5.97      -18.71     18.71 o 
  -6   7  12      156.65      154.83     44.72 o 
  -5   7  12      119.37      177.99     21.63 o 
  -4   7  12     1140.53     1156.84     39.63 o 
  -3   7  12     4867.15     4843.49    155.16 o 
  -2   7  12      704.73      680.95     39.86 o 
  -1   7  12     5085.67     5204.26    101.22 o 
   0   7  12      780.68      750.32     38.93 o 
   1   7  12      405.49      398.50     19.46 o 
   2   7  12      239.87      240.07     16.67 o 
   3   7  12       39.13       37.49     13.77 o 
   4   7  12       13.59        0.10     12.94 o 
   5   7  12       77.52       56.28     15.05 o 
   6   7  12       49.74       35.48     18.42 o 
   7   7  12     2857.63     2806.93     64.81 o 
   8   7  12       23.49       10.26     19.83 o 
   9   7  12      454.63      476.95     32.66 o 
  10   7  12       14.36        9.91     31.50 o 
  11   7  12      379.80      418.10     43.56 o 
  -9   8  12      108.00      114.68     36.56 o 
  -8   8  12      236.03      262.22     32.73 o 
  -7   8  12        1.37       -2.82     19.31 o 
  -6   8  12      534.77      575.42     33.64 o 
  -5   8  12      528.57      536.14     32.50 o 
  -4   8  12     2551.76     2836.66     79.76 o 
  -3   8  12      355.70      402.93     37.98 o 
  -2   8  12     2849.37     3012.66     80.33 o 
  -1   8  12        1.03      -13.53     17.98 o 
   0   8  12      701.15      689.94     42.06 o 
   1   8  12        1.21       -2.18     15.66 o 
   2   8  12      460.46      442.31     21.40 o 
   3   8  12       93.09       70.67     15.60 o 
   4   8  12      116.36      103.61     25.13 o 
   5   8  12       13.20        8.35     15.05 o 
   6   8  12      272.22      283.25     25.57 o 
   7   8  12      114.65       90.50     21.24 o 
   8   8  12      588.32      539.78     33.33 o 
   9   8  12       90.52      107.64     31.98 o 
  10   8  12     1244.02     1395.17     63.08 o 
  -8   9  12        1.75      -23.63     23.63 o 
  -7   9  12      141.18      149.05     27.03 o 
  -6   9  12      207.40      247.37     27.02 o 
  -5   9  12      108.79      150.05     28.61 o 
  -4   9  12      171.62      148.67     27.60 o 
  -3   9  12      184.66      156.27     40.13 o 
  -2   9  12      321.32      285.82     80.80 o 
  -1   9  12     2724.28     2555.68    107.84 o 
   0   9  12      117.15       79.33     36.73 o 
   1   9  12     2743.30     2575.05     79.14 o 
   2   9  12      270.92      253.06     24.47 o 
   3   9  12       20.86        7.28     17.37 o 
   4   9  12      144.77       95.88     20.15 o 
   5   9  12      681.11      679.33     32.44 o 
   6   9  12      156.37      112.99     26.92 o 
   7   9  12     1172.11     1232.51     54.35 o 
   8   9  12       50.84       51.74     41.90 o 
   9   9  12     1833.36     1937.06     99.16 o 
  -7  10  12      152.95      154.21     37.17 o 
  -6  10  12      601.74      334.88     61.43 o 
  -5  10  12       12.43      -40.65     40.65 o 
  -4  10  12     1721.17     1811.47     96.32 o 
  -3  10  12       44.61       56.73     29.97 o 
  -2  10  12      817.17      832.86     64.27 o 
  -1  10  12      237.52      157.20     57.51 o 
   0  10  12      516.09      549.40     51.58 o 
   1  10  12      234.58      232.55     45.24 o 
   2  10  12     1156.54     1124.92     39.18 o 
   3  10  12        3.48      -10.58     17.97 o 
   4  10  12     1943.28     1950.62     54.48 o 
   5  10  12      147.95      148.59     23.25 o 
   6  10  12      574.03      600.50     41.59 o 
   7  10  12        5.39       -5.79     28.03 o 
   8  10  12      132.11      103.82     33.05 o 
   9  10  12      104.26      187.12     38.24 o 
  -6  11  12      304.32      281.15     86.81 o 
  -5  11  12     1182.90     1262.07     85.47 o 
  -4  11  12        4.29        8.51     23.47 o 
  -3  11  12       93.51       38.11     26.43 o 
  -2  11  12      191.29      249.07     50.25 o 
  -1  11  12      115.06       75.59     45.66 o 
   0  11  12        2.19        2.11     22.98 o 
   1  11  12     1935.42     1938.67     98.83 o 
   2  11  12      189.85      178.83     38.15 o 
   3  11  12      761.47      725.65     36.09 o 
   4  11  12      181.96      199.55     26.54 o 
   5  11  12      189.69      154.16     40.07 o 
   6  11  12        4.04       -5.57     28.32 o 
   7  11  12       50.97       27.20     44.57 o 
   8  11  12       37.01        1.51     32.65 o 
  -5  12  12       31.43       -6.34     28.82 o 
  -4  12  12      145.67       96.26     32.65 o 
  -3  12  12        8.93      -23.71     23.71 o 
  -2  12  12     1065.64     1080.77     77.13 o 
  -1  12  12       34.37       -2.67     24.10 o 
   0  12  12     1400.07     1497.62     89.31 o 
   1  12  12       33.54       22.10     47.74 o 
   2  12  12       21.37        2.91     26.68 o 
   3  12  12       76.23       32.99     27.36 o 
   4  12  12        2.57       -1.44     22.89 o 
   5  12  12        9.75       28.95     30.12 o 
   6  12  12      479.84      512.27     90.40 o 
  -3  13  12      611.69      724.69     70.45 o 
  -2  13  12      208.29      165.79     56.51 o 
  -1  13  12       71.84       65.32     77.04 o 
   0  13  12       94.25       31.43     30.52 o 
   1  13  12      879.43      813.00     73.95 o 
   2  13  12        1.14       11.97     28.28 o 
   3  13  12      739.50      784.78     73.45 o 
   4  13  12       39.81       91.88     35.47 o 
   1 -13  13      101.23      163.58     35.27 o 
  -3 -12  13      490.06      629.86     69.95 o 
  -2 -12  13        2.48       -0.62     26.93 o 
  -1 -12  13      562.80      598.91     44.92 o 
   0 -12  13      395.30      373.57     73.45 o 
   1 -12  13      874.81      928.84     51.23 o 
   2 -12  13      503.61      576.09     46.02 o 
   3 -12  13      118.24       87.86     30.55 o 
   4 -12  13        1.13       -6.57     36.39 o 
   5 -12  13        4.39        9.76     29.00 o 
  -5 -11  13      143.09      125.79     36.58 o 
  -4 -11  13      269.40      323.01     38.55 o 
  -3 -11  13       31.23       46.42     23.09 o 
  -2 -11  13       41.46       29.57     25.89 o 
  -1 -11  13      581.18      623.16     44.30 o 
   0 -11  13       39.48       34.14     23.99 o 
   1 -11  13       29.92      -29.72     29.72 o 
   2 -11  13        0.77      -21.83     21.83 o 
   3 -11  13      156.79      163.65     34.64 o 
   4 -11  13       13.85      -14.80     24.74 o 
   5 -11  13     1189.61     1057.23     54.16 o 
   6 -11  13      105.62      130.08     32.27 o 
   7 -11  13       37.19       27.96     29.35 o 
  -6 -10  13      181.23      251.80     38.98 o 
  -5 -10  13      436.71      487.54     43.05 o 
  -4 -10  13      136.44      184.94     35.01 o 
  -3 -10  13        2.91       -6.05     19.30 o 
  -2 -10  13      179.38      207.29     26.12 o 
  -1 -10  13        0.59       17.78     18.69 o 
   0 -10  13      961.28      931.83     46.96 o 
   1 -10  13      521.60      472.19     56.34 o 
   2 -10  13     1888.54     1837.68     68.36 o 
   3 -10  13      118.25      111.14     28.03 o 
   4 -10  13     1680.06     1631.28     62.17 o 
   5 -10  13       39.11       43.67     24.85 o 
   6 -10  13       14.36      -17.11     25.73 o 
   7 -10  13       15.35       -4.82     25.63 o 
   8 -10  13       33.01       12.97     28.19 o 
  -7  -9  13        2.41       -9.65     29.85 o 
  -6  -9  13      381.05      375.77     39.37 o 
  -5  -9  13        0.66        9.50     27.09 o 
  -4  -9  13      172.33      191.24     24.96 o 
  -3  -9  13      317.39      332.94     28.05 o 
  -2  -9  13     1172.52     1324.84     43.89 o 
  -1  -9  13      810.88      799.02     34.46 o 
   0  -9  13     1615.35     1603.13     78.04 o 
   1  -9  13        5.12        4.42     19.71 o 
   2  -9  13      172.43      225.10     28.57 o 
   3  -9  13      520.71      519.31     37.34 o 
   4  -9  13      476.57      462.27     37.41 o 
   5  -9  13     1316.26     1267.22     54.54 o 
   6  -9  13       46.58       42.60     24.60 o 
   7  -9  13     1346.05     1362.94     67.44 o 
   8  -9  13       71.91       80.98     28.04 o 
   9  -9  13      160.20      180.91     35.76 o 
  -8  -8  13      149.93      218.20     60.01 o 
  -7  -8  13       23.75       -7.20     27.40 o 
  -6  -8  13       84.23       69.31     59.35 o 
  -5  -8  13      496.23      581.45     41.56 o 
  -4  -8  13     1850.25     1776.17     51.04 o 
  -3  -8  13      140.27      174.19     22.01 o 
  -2  -8  13      660.65      647.16     31.31 o 
  -1  -8  13       24.53       48.48     17.02 o 
   0  -8  13       52.74       65.53     17.61 o 
   1  -8  13       15.71      -18.34     24.37 o 
   2  -8  13       27.14        6.77     18.68 o 
   3  -8  13      529.31      461.98     60.77 o 
   4  -8  13     3665.96     3591.47     95.75 o 
   5  -8  13      515.70      525.72     37.65 o 
   6  -8  13     3272.47     3307.32     92.32 o 
   7  -8  13      133.83      141.83     43.82 o 
   8  -8  13      150.44      105.55     28.11 o 
   9  -8  13       30.99       11.85     24.43 o 
  10  -8  13       95.02      107.51     44.74 o 
  -9  -7  13       20.93       16.75     53.09 o 
  -8  -7  13      192.71      169.80     34.24 o 
  -7  -7  13       31.53       22.75     27.09 o 
  -6  -7  13     2026.84     2060.47     94.40 o 
  -5  -7  13       43.89       55.24     30.61 o 
  -4  -7  13       83.03       91.27     23.68 o 
  -3  -7  13      159.99      178.55     21.11 o 
  -2  -7  13      966.73      968.24     35.19 o 
  -1  -7  13      409.99      457.43     25.94 o 
   0  -7  13     3362.03     3094.41     66.70 o 
   1  -7  13     1905.97     1806.97     45.83 o 
   2  -7  13      198.56      152.67     23.49 o 
   3  -7  13     2372.38     2283.55     54.45 o 
   4  -7  13      327.74      342.08     23.82 o 
   5  -7  13     2249.20     2162.73     54.31 o 
   6  -7  13      499.15      508.37     29.12 o 
   7  -7  13      164.36      184.33     22.71 o 
   8  -7  13      544.77      574.23     31.90 o 
   9  -7  13      177.98      162.11     24.48 o 
  10  -7  13       53.56       23.92     32.89 o 
  -9  -6  13       82.88      -14.02     43.91 o 
  -8  -6  13       13.98       20.93     24.07 o 
  -7  -6  13      208.39      227.21     27.07 o 
  -6  -6  13       14.34       -7.06     17.13 o 
  -5  -6  13       17.61        4.23     13.47 o 
  -4  -6  13        2.91      -11.43     11.43 o 
  -3  -6  13      542.53      512.12     21.76 o 
  -2  -6  13     2448.62     2437.40     47.27 o 
  -1  -6  13      303.55      267.78     16.81 o 
   0  -6  13     2388.63     2332.43     45.25 o 
   1  -6  13      354.27      367.95     18.58 o 
   2  -6  13       94.76      102.28     16.54 o 
   3  -6  13     2863.59     2800.18     61.23 o 
   4  -6  13     1024.01      904.83     32.97 o 
   5  -6  13      106.09       90.63     17.79 o 
   6  -6  13     2125.03     2067.47     52.17 o 
   7  -6  13       81.69      105.06     22.60 o 
   8  -6  13      794.85      797.83     34.82 o 
   9  -6  13       28.69       11.36     18.34 o 
  10  -6  13        7.52       20.59     52.50 o 
  11  -6  13      121.81       37.50     29.23 o 
 -10  -5  13       32.29       11.57     32.05 o 
  -9  -5  13      152.51      122.83     31.08 o 
  -8  -5  13        6.63        1.68     20.34 o 
  -7  -5  13      622.02      629.31     33.01 o 
  -6  -5  13      262.90      272.83     23.16 o 
  -5  -5  13      930.45      865.24     28.08 o 
  -4  -5  13      509.42      477.63     22.07 o 
  -3  -5  13     1485.64     1432.40     33.88 o 
  -2  -5  13        1.91      -10.00     10.00 o 
  -1  -5  13      769.96      774.40     23.62 o 
   0  -5  13     1501.50     1586.24     34.17 o 
   1  -5  13      525.78      588.82     26.46 o 
   2  -5  13      512.12      507.98     18.98 o 
   3  -5  13     2626.38     2545.63     56.19 o 
   4  -5  13     1085.46     1063.75     34.12 o 
   5  -5  13      450.70      478.01     25.40 o 
   6  -5  13      277.85      246.13     21.90 o 
   7  -5  13       27.02       -5.44     15.05 o 
   8  -5  13        6.86      -16.10     16.10 o 
   9  -5  13        5.24      -10.16     35.05 o 
  10  -5  13        0.78      -23.77     23.77 o 
  11  -5  13      344.90      370.86     55.42 o 
 -10  -4  13      149.43      192.71     70.95 o 
  -9  -4  13      287.73      342.63     38.99 o 
  -8  -4  13     1293.36     1163.26     52.14 o 
  -7  -4  13      827.55      788.41     33.62 o 
  -6  -4  13     1020.60      924.17     33.79 o 
  -5  -4  13      104.59       75.86     15.16 o 
  -4  -4  13       65.00       72.57     16.51 o 
  -3  -4  13       14.72       12.69     10.69 o 
  -2  -4  13     1033.87      917.26     25.21 o 
  -1  -4  13      462.24      423.11     18.25 o 
   0  -4  13     7703.58     7827.51    114.88 o 
   1  -4  13      259.10      285.05     16.87 o 
   2  -4  13    10047.63    11108.41    183.32 o 
   3  -4  13      316.48      377.75     21.17 o 
   4  -4  13       66.02       52.12     14.60 o 
   5  -4  13       29.00        1.13     13.57 o 
   6  -4  13      187.89      210.54     19.60 o 
   7  -4  13      537.19      542.17     27.53 o 
   8  -4  13      144.45      137.84     19.40 o 
   9  -4  13       89.73       57.13     33.39 o 
  10  -4  13     1359.18     1303.43     53.18 o 
  11  -4  13        0.95      -26.28     26.28 o 
  12  -4  13      331.30      407.67     45.66 o 
 -10  -3  13     1077.55     1103.83     57.09 o 
  -9  -3  13      118.64       93.68     43.91 o 
  -8  -3  13      168.45      132.35     29.27 o 
  -7  -3  13      105.21      104.07     24.93 o 
  -6  -3  13       71.18       56.11     13.91 o 
  -5  -3  13       31.11       24.10     12.26 o 
  -4  -3  13     2232.60     2088.88     42.06 o 
  -3  -3  13     3834.97     3627.37     60.93 o 
  -2  -3  13     1195.90     1212.09     28.58 o 
  -1  -3  13     2927.82     2890.13     63.32 o 
   0  -3  13       11.08       16.86      8.69 o 
   1  -3  13      314.35      387.82     19.59 o 
   2  -3  13      186.29      285.73     18.04 o 
   3  -3  13     3023.35     3134.72     63.12 o 
   4  -3  13      626.51      686.64     26.46 o 
   5  -3  13     2396.01     2397.56     53.73 o 
   6  -3  13        4.15       -7.11     12.83 o 
   7  -3  13     1484.15     1543.77     59.20 o 
   8  -3  13       93.03       48.28     16.01 o 
   9  -3  13       38.84       45.07     28.13 o 
  10  -3  13        1.83      -21.72     21.72 o 
  11  -3  13       11.27       -8.67     26.27 o 
  12  -3  13       67.08       73.98     31.00 o 
 -10  -2  13        0.87       -5.88     38.48 o 
  -9  -2  13       73.98       45.63     27.66 o 
  -8  -2  13     1009.62      952.84     47.51 o 
  -7  -2  13       73.36      119.40     25.71 o 
  -6  -2  13      747.77      761.39     53.83 o 
  -5  -2  13     1435.27     1346.14     32.83 o 
  -4  -2  13     1583.43     1476.41     32.98 o 
  -3  -2  13      882.87      887.39     24.12 o 
  -2  -2  13       17.26       37.89     10.99 o 
  -1  -2  13      659.22      792.14     24.22 o 
   0  -2  13      344.71      287.27     14.00 o 
   1  -2  13      202.42      232.14     15.95 o 
   2  -2  13     4687.08     4896.55    134.30 o 
   3  -2  13      186.35      193.67     16.46 o 
   4  -2  13     3369.55     3514.30     73.32 o 
   5  -2  13      216.00      212.10     18.01 o 
   6  -2  13      108.68       99.43     15.89 o 
   7  -2  13      668.39      699.07     28.91 o 
   8  -2  13      882.28      850.78     31.81 o 
   9  -2  13      221.95      200.47     25.89 o 
  10  -2  13      965.26     1004.70     71.03 o 
  11  -2  13      192.58      213.25     30.99 o 
  12  -2  13     1299.22     1254.36     73.12 o 
 -11  -1  13      364.24      299.99     56.43 o 
 -10  -1  13      271.43      247.23     36.85 o 
  -9  -1  13      758.17      671.25     43.47 o 
  -8  -1  13        3.78      -19.27     21.65 o 
  -7  -1  13      228.96      212.16     26.55 o 
  -6  -1  13      111.72      135.68     18.35 o 
  -5  -1  13     2200.46     2090.03     42.24 o 
  -4  -1  13       55.50       38.20     10.95 o 
  -3  -1  13     1936.93     1943.39     37.57 o 
  -2  -1  13       27.61        4.00      7.81 o 
  -1  -1  13     1139.99     1062.35     24.11 o 
   0  -1  13       59.81       67.67      8.68 o 
   1  -1  13    12737.43    14540.71    231.64 o 
   2  -1  13      452.23      515.76     21.17 o 
   3  -1  13     1743.29     1808.53     41.94 o 
   4  -1  13      203.17      257.24     17.78 o 
   5  -1  13      263.26      324.82     19.77 o 
   6  -1  13      784.44      809.29     28.97 o 
   7  -1  13     1913.03     1919.16     47.35 o 
   8  -1  13      244.41      224.41     19.82 o 
   9  -1  13      353.33      376.46     31.12 o 
  10  -1  13      371.98      342.29     32.35 o 
  11  -1  13       75.95       56.75     26.33 o 
  12  -1  13      112.32      147.50     40.15 o 
 -11   0  13      754.90      773.29     52.67 o 
 -10   0  13      909.16      837.50     50.31 o 
  -9   0  13      287.68      279.28     33.86 o 
  -8   0  13       50.74       46.37     23.19 o 
  -7   0  13      510.21      500.10     35.70 o 
  -6   0  13     1656.50     1471.72     43.21 o 
  -5   0  13        2.52       -7.81     13.16 o 
  -4   0  13     6058.43     5953.11    117.49 o 
  -3   0  13      797.54      744.57     25.35 o 
  -2   0  13       21.59       53.78      8.75 o 
  -1   0  13      435.34      415.38     15.09 o 
   0   0  13      122.29      164.80     18.27 o 
   1   0  13       19.95       22.45     10.37 o 
   2   0  13     2477.76     2785.45     55.54 o 
   3   0  13      398.22      420.27     19.95 o 
   4   0  13      651.96      670.31     24.82 o 
   5   0  13      179.99      172.46     16.63 o 
   6   0  13     3283.73     3490.87     69.39 o 
   7   0  13       39.10       22.76     14.40 o 
   8   0  13      436.59      402.70     38.90 o 
   9   0  13       62.79       35.02     21.13 o 
  10   0  13      923.01      895.37     44.20 o 
  11   0  13        4.23      -23.13     23.13 o 
  12   0  13      101.48       52.80     31.72 o 
 -11   1  13       58.76       29.57     32.97 o 
 -10   1  13        9.09      -11.20     26.78 o 
  -9   1  13        8.65      -22.91     23.43 o 
  -8   1  13     1024.65      936.76     47.47 o 
  -7   1  13     1034.75     1015.74     37.57 o 
  -6   1  13       48.60       22.80     15.07 o 
  -5   1  13     3066.19     3112.89     68.50 o 
  -4   1  13      764.95      719.78     51.10 o 
  -3   1  13     1878.22     1812.40     44.20 o 
  -2   1  13       29.83       31.76      7.95 o 
  -1   1  13      192.03      251.72     33.17 o 
   0   1  13       11.79       14.16      7.32 o 
   1   1  13     8656.08     9386.66    132.94 o 
   2   1  13        1.57       -2.20      6.92 o 
   3   1  13     4355.90     4160.68     65.05 o 
   4   1  13        5.90       10.94      8.45 o 
   5   1  13       58.01       32.22     12.91 o 
   6   1  13      332.58      303.87     20.16 o 
   7   1  13       17.67       20.91     14.25 o 
   8   1  13      157.20      188.30     36.39 o 
   9   1  13      318.06      310.21     30.39 o 
  10   1  13       90.41       61.13     23.51 o 
  11   1  13     1002.23      943.46     47.57 o 
  12   1  13        8.63      -27.29     27.29 o 
 -11   2  13       16.68       27.52     37.81 o 
 -10   2  13     1004.15     1094.05     57.29 o 
  -9   2  13      119.57       91.85     38.81 o 
  -8   2  13      413.39      387.06     35.13 o 
  -7   2  13      179.28      161.84     26.31 o 
  -6   2  13      539.88      598.04     29.42 o 
  -5   2  13      712.21      690.54     29.61 o 
  -4   2  13      741.82      694.18     51.87 o 
  -3   2  13      866.82      898.07     30.05 o 
  -2   2  13     3374.22     3371.00     68.13 o 
  -1   2  13       47.18       28.65     10.60 o 
   0   2  13     3051.41     3122.91     50.85 o 
   1   2  13        9.10       -9.04      9.04 o 
   2   2  13     1352.73     1433.23     29.25 o 
   3   2  13      153.02      210.94     18.19 o 
   4   2  13      169.63      250.58     15.66 o 
   5   2  13        0.31      -10.19     10.19 o 
   6   2  13       26.44       26.12     11.57 o 
   7   2  13       26.42       21.36     12.64 o 
   8   2  13     1377.02     1363.26     49.35 o 
   9   2  13        1.07      -19.54     19.54 o 
  10   2  13      880.72      843.25     65.77 o 
  11   2  13        3.88      -24.07     24.07 o 
  12   2  13        0.71      -28.00     28.00 o 
 -10   3  13      230.50      230.37     35.64 o 
  -9   3  13      228.09      218.84     33.62 o 
  -8   3  13        1.13      -19.72     20.82 o 
  -7   3  13       64.35       54.44     18.60 o 
  -6   3  13       51.55       29.55     16.20 o 
  -5   3  13     1750.13     1687.95     46.90 o 
  -4   3  13      398.82      432.46     23.94 o 
  -3   3  13     2228.78     2092.37     50.09 o 
  -2   3  13        2.05      -10.56     10.75 o 
  -1   3  13     4161.42     4300.16     82.41 o 
   0   3  13      107.24       90.37      9.68 o 
   1   3  13       51.98       16.55      8.88 o 
   2   3  13        4.85       15.68      9.09 o 
   3   3  13     6213.16     6608.64     98.76 o 
   4   3  13       97.62       78.53     13.11 o 
   5   3  13     2077.48     1895.04     38.31 o 
   6   3  13      649.21      570.93     22.22 o 
   7   3  13      420.93      440.60     23.82 o 
   8   3  13       77.97       78.48     18.50 o 
   9   3  13      124.74      106.40     24.63 o 
  10   3  13        1.36      -22.84     22.84 o 
  11   3  13      887.68      856.73     47.84 o 
  12   3  13        2.04      -29.26     29.44 o 
 -10   4  13        9.39      -28.00     28.00 o 
  -9   4  13       44.41       40.20     26.43 o 
  -8   4  13      338.76      375.14     35.70 o 
  -7   4  13        3.97      -11.59     19.22 o 
  -6   4  13      978.01      881.58     35.58 o 
  -5   4  13     1017.77      951.84     46.77 o 
  -4   4  13       21.57       -8.20     14.08 o 
  -3   4  13        1.69      -11.24     11.93 o 
  -2   4  13      501.36      444.49     22.08 o 
  -1   4  13       70.47       46.92     13.29 o 
   0   4  13     5242.82     5649.53     96.79 o 
   1   4  13     3022.33     3311.85     55.23 o 
   2   4  13     9354.14    10351.04    148.01 o 
   3   4  13       91.46       84.85     11.94 o 
   4   4  13      711.32      667.80     22.46 o 
   5   4  13      129.75      151.72     14.86 o 
   6   4  13        0.13      -11.25     12.21 o 
   7   4  13     1096.79     1049.95     34.85 o 
   8   4  13      204.53      235.98     27.60 o 
   9   4  13      126.48      137.52     39.42 o 
  10   4  13     3165.22     3172.38     88.61 o 
  11   4  13       19.53       12.31     30.47 o 
  12   4  13     1591.23     1748.31     69.03 o 
 -10   5  13      123.97       85.84     34.12 o 
  -9   5  13      460.65      450.05     42.05 o 
  -8   5  13       37.44       67.27     21.65 o 
  -7   5  13      120.51      136.71     22.25 o 
  -6   5  13      387.73      326.63     25.62 o 
  -5   5  13      312.10      298.32     24.66 o 
  -4   5  13       65.95       59.80     17.36 o 
  -3   5  13      223.56      185.02     19.33 o 
  -2   5  13      777.10      758.55     28.94 o 
  -1   5  13     3232.08     3246.56     67.99 o 
   0   5  13     2224.69     2372.32     54.23 o 
   1   5  13     5088.73     5417.21     83.91 o 
   2   5  13      165.80      205.76     15.19 o 
   3   5  13      700.97      636.13     22.32 o 
   4   5  13        1.32       -4.12     11.35 o 
   5   5  13      982.91      927.01     29.35 o 
   6   5  13       51.95       34.30     17.57 o 
   7   5  13       24.82        0.30     15.76 o 
   8   5  13      166.89      183.86     21.27 o 
   9   5  13      573.36      515.56     31.04 o 
  10   5  13      205.97      174.95     30.86 o 
  11   5  13       55.28        6.48     29.56 o 
  -9   6  13       37.64       22.14     27.87 o 
  -8   6  13        0.24      -14.82     19.33 o 
  -7   6  13        1.06      -18.38     18.38 o 
  -6   6  13      633.25      636.81     32.38 o 
  -5   6  13        1.44       -3.23     16.79 o 
  -4   6  13     1078.02     1005.90     36.59 o 
  -3   6  13      581.13      567.99     29.01 o 
  -2   6  13     1930.38     2067.53     62.44 o 
  -1   6  13      553.37      575.07     30.60 o 
   0   6  13      382.84      485.81     51.27 o 
   1   6  13      233.80      222.34     15.56 o 
   2   6  13     1349.12     1277.84     35.83 o 
   3   6  13       67.62       72.62     13.92 o 
   4   6  13      886.66      769.46     25.76 o 
   5   6  13       18.47       -9.71     12.66 o 
   6   6  13        6.68        0.80     13.70 o 
   7   6  13      351.30      302.36     24.70 o 
   8   6  13       87.85       80.75     21.29 o 
   9   6  13       31.55       19.46     20.39 o 
  10   6  13      337.27      332.51     28.99 o 
  11   6  13      371.48      347.14     40.58 o 
  -9   7  13       54.44       58.05     31.05 o 
  -8   7  13      125.58       90.43     24.64 o 
  -7   7  13      324.73      328.80     29.23 o 
  -6   7  13       49.10       32.32     19.24 o 
  -5   7  13       31.04        8.01     16.68 o 
  -4   7  13      307.86      341.43     25.96 o 
  -3   7  13      208.33      209.91     21.73 o 
  -2   7  13       66.65       55.52     16.51 o 
  -1   7  13     2291.09     2459.58     58.71 o 
   0   7  13        0.92      -14.81     14.81 o 
   1   7  13     1625.62     1666.72     44.75 o 
   2   7  13      241.17      234.45     17.61 o 
   3   7  13     1572.14     1609.65     37.63 o 
   4   7  13      480.75      522.57     23.39 o 
   5   7  13       12.46       -6.32     14.31 o 
   6   7  13      546.17      484.12     28.78 o 
   7   7  13     2614.69     2673.27     63.02 o 
   8   7  13        0.11      -19.20     19.20 o 
   9   7  13     1872.83     1901.97     54.97 o 
  10   7  13       41.91       13.99     23.31 o 
  11   7  13      358.89      447.06     43.32 o 
  -8   8  13     1598.80     1830.67     73.81 o 
  -7   8  13      108.74       72.14     22.88 o 
  -6   8  13       44.25       14.26     18.37 o 
  -5   8  13      387.53      346.10     41.88 o 
  -4   8  13      417.12      527.29     30.74 o 
  -3   8  13      116.66      128.39     20.81 o 
  -2   8  13     5905.22     6006.51    116.72 o 
  -1   8  13       66.63       75.85     18.57 o 
   0   8  13      923.28      957.23     35.89 o 
   1   8  13      172.35      176.71     20.04 o 
   2   8  13       14.90        3.85     13.60 o 
   3   8  13       51.94       37.28     16.87 o 
   4   8  13     1678.85     1667.65     40.34 o 
   5   8  13       44.81       23.34     15.48 o 
   6   8  13      755.57      720.13     33.35 o 
   7   8  13       58.75       32.05     20.79 o 
   8   8  13      701.34      624.42     34.89 o 
   9   8  13      131.56      154.42     46.58 o 
  10   8  13       50.65       27.44     41.48 o 
  -8   9  13       22.52       28.30     24.87 o 
  -7   9  13      321.25      342.53     31.10 o 
  -6   9  13      413.88      496.03     60.49 o 
  -5   9  13      894.18      901.96     39.55 o 
  -4   9  13      427.80      418.47     29.44 o 
  -3   9  13     2299.44     2315.33     70.76 o 
  -2   9  13        0.38      -21.17     21.17 o 
  -1   9  13       88.01       78.07     25.02 o 
   0   9  13     2610.29     2677.44    105.59 o 
   1   9  13     1525.52     1568.91     59.58 o 
   2   9  13        7.27       21.91     17.76 o 
   3   9  13     2649.70     2539.88     60.77 o 
   4   9  13       15.51       -7.57     18.11 o 
   5   9  13      361.17      390.00     27.80 o 
   6   9  13        1.77       -6.90     23.41 o 
   7   9  13      710.42      717.60     73.12 o 
   8   9  13        0.14      -13.21     47.74 o 
   9   9  13      695.94      709.27     51.05 o 
  -7  10  13      263.15      345.83     44.20 o 
  -6  10  13        4.53        1.15     29.12 o 
  -5  10  13      144.02       43.95     30.69 o 
  -4  10  13       48.30      -27.57     32.05 o 
  -3  10  13      519.02      518.52     58.76 o 
  -2  10  13      909.54      981.77     69.78 o 
  -1  10  13      575.99      576.94     57.59 o 
   0  10  13     1733.72     1691.94     88.31 o 
   1  10  13       74.43       38.49     40.57 o 
   2  10  13     1214.55     1149.86     54.50 o 
   3  10  13      246.31      269.68     25.49 o 
   4  10  13        0.45       -5.53     18.97 o 
   5  10  13       26.11       31.15     20.88 o 
   6  10  13      334.23      279.15     34.92 o 
   7  10  13       55.99       12.45     27.26 o 
   8  10  13      461.43      454.03     43.25 o 
  -6  11  13        1.28       -4.43     32.05 o 
  -5  11  13      334.18      457.17    136.81 o 
  -4  11  13       30.76        4.26     26.43 o 
  -3  11  13     1053.13     1124.17     75.79 o 
  -2  11  13       36.04       -4.62     29.55 o 
  -1  11  13      446.24      471.94     57.93 o 
   0  11  13      200.73      183.76     32.55 o 
   1  11  13        5.47      -36.23     36.23 o 
   2  11  13        0.04        3.31     25.84 o 
   3  11  13     1455.42     1458.34     62.51 o 
   4  11  13        0.27      -18.75     20.52 o 
   5  11  13      783.07      792.20     46.85 o 
   6  11  13      108.88      118.19     31.38 o 
   7  11  13      113.01      100.67     40.07 o 
  -4  12  13      486.80      625.52     74.12 o 
  -3  12  13       35.97       13.25     38.48 o 
  -2  12  13       64.94       86.12     37.56 o 
  -1  12  13       25.03        3.50     26.13 o 
   0  12  13      474.54      498.65     63.77 o 
   1  12  13       36.40       23.90     28.18 o 
   2  12  13     1685.63     1597.17     68.23 o 
   3  12  13        0.50      -17.90     32.72 o 
   4  12  13      242.98      191.34     36.32 o 
   5  12  13       68.92       57.22     31.39 o 
   6  12  13       13.31       19.90     31.61 o 
  -2  13  13      395.26      345.93     66.28 o 
  -1  13  13     1585.69     1796.94    105.84 o 
   0  13  13       16.21       16.09     28.47 o 
   1  13  13     1213.26     1120.33     81.80 o 
   2  13  13      227.29      217.25     47.58 o 
   3  13  13        2.16      -32.46     32.46 o 
   4  13  13        1.51      -32.44     32.44 o 
  -2 -12  14       76.53       38.50     30.19 o 
  -1 -12  14        0.26       -4.34     25.72 o 
   0 -12  14       85.46       62.23     28.15 o 
   1 -12  14       91.04      121.68     31.66 o 
   2 -12  14      361.36      396.86     40.66 o 
   3 -12  14      328.18      345.14     63.02 o 
   4 -12  14      583.94      622.37     59.26 o 
  -4 -11  14       21.35       35.09     45.07 o 
  -3 -11  14        0.21      -45.90     47.83 o 
  -2 -11  14        5.28       -3.19     25.68 o 
  -1 -11  14      147.85      162.68     31.94 o 
   0 -11  14      288.18      297.69     34.98 o 
   1 -11  14     1024.32      905.89     73.62 o 
   2 -11  14      573.98      562.38     41.93 o 
   3 -11  14      182.88      153.49     29.53 o 
   4 -11  14      151.78      172.60     32.87 o 
   5 -11  14       40.43       29.28     28.17 o 
   6 -11  14      203.26      197.91     35.80 o 
  -6 -10  14       11.43       26.26     31.00 o 
  -5 -10  14       88.49       68.68     33.64 o 
  -4 -10  14      179.70      138.57     24.24 o 
  -3 -10  14      250.62      306.47     28.89 o 
  -2 -10  14      337.12      307.19     54.17 o 
  -1 -10  14      501.94      486.05     53.09 o 
   0 -10  14      443.28      460.77     38.35 o 
   1 -10  14        0.72      -20.57     26.21 o 
   2 -10  14      279.50      273.60     32.01 o 
   3 -10  14        8.14       -2.32     22.50 o 
   4 -10  14      100.17      166.64     30.28 o 
   5 -10  14      113.86      110.44     29.55 o 
   6 -10  14      197.40      200.25     33.80 o 
   7 -10  14       50.83       33.06     28.24 o 
   8 -10  14      485.19      509.58     45.09 o 
  -7  -9  14        4.14       -9.53     30.56 o 
  -6  -9  14      413.07      503.32     42.74 o 
  -5  -9  14       36.80       51.26     43.32 o 
  -4  -9  14      132.63      174.93     24.97 o 
  -3  -9  14      102.12      117.19     22.37 o 
  -2  -9  14        0.67       -3.28     17.50 o 
  -1  -9  14       29.35       -3.42     20.36 o 
   0  -9  14      847.12      821.45     43.50 o 
   1  -9  14     1108.96     1108.58     55.59 o 
   2  -9  14      369.10      346.15     39.56 o 
   3  -9  14     2095.54     2077.67     68.90 o 
   4  -9  14      126.98      118.39     40.73 o 
   5  -9  14      719.01      697.69     42.84 o 
   6  -9  14        6.41      -13.61     23.01 o 
   7  -9  14       41.95        9.07     25.14 o 
   8  -9  14       68.52       36.97     50.92 o 
   9  -9  14      153.95      129.03     34.78 o 
  -8  -8  14      431.94      474.82     45.92 o 
  -7  -8  14      262.11      256.12     38.48 o 
  -6  -8  14      104.39       88.12     30.55 o 
  -5  -8  14      492.35      504.14     39.27 o 
  -4  -8  14      411.09      500.75     47.63 o 
  -3  -8  14      122.77      117.19     34.70 o 
  -2  -8  14      156.40      163.94     21.46 o 
  -1  -8  14     2033.55     1996.84     56.83 o 
   0  -8  14     1812.03     1750.97     60.01 o 
   1  -8  14      102.24       99.99     23.84 o 
   2  -8  14      376.53      411.95     32.99 o 
   3  -8  14      121.86      142.53     25.20 o 
   4  -8  14       38.56       33.43     22.11 o 
   5  -8  14       89.13       66.01     22.70 o 
   6  -8  14     1011.44     1136.36     52.11 o 
   7  -8  14       27.50       -0.20     23.86 o 
   8  -8  14      453.55      587.30     42.71 o 
   9  -8  14        7.01      -11.88     25.88 o 
  -8  -7  14        1.15      -16.19     41.73 o 
  -7  -7  14       32.16       32.76     27.52 o 
  -6  -7  14        9.56       29.83     32.80 o 
  -5  -7  14       21.50       31.98     18.10 o 
  -4  -7  14      492.01      526.80     29.82 o 
  -3  -7  14      237.69      289.19     26.31 o 
  -2  -7  14       22.44       -2.04     15.36 o 
  -1  -7  14     2047.49     2030.77     51.72 o 
   0  -7  14       30.79       39.90     16.23 o 
   1  -7  14      447.43      499.41     34.37 o 
   2  -7  14      373.00      395.46     36.81 o 
   3  -7  14      868.77      809.05     32.41 o 
   4  -7  14      203.56      211.15     29.05 o 
   5  -7  14     3277.23     3246.26     71.89 o 
   6  -7  14      348.95      326.60     26.11 o 
   7  -7  14      123.77      142.41     21.79 o 
   8  -7  14        4.90      -18.40     18.40 o 
   9  -7  14        0.12      -10.14     20.86 o 
  10  -7  14      199.78      131.27     31.83 o 
  -9  -6  14       74.77      116.69     53.75 o 
  -8  -6  14      528.39      619.89     43.71 o 
  -7  -6  14      183.14      208.94     25.06 o 
  -6  -6  14     1038.21      992.90     36.80 o 
  -5  -6  14     1028.89      978.95     30.80 o 
  -4  -6  14      712.17      689.57     31.74 o 
  -3  -6  14      138.75      126.44     15.01 o 
  -2  -6  14       84.75       95.66     13.72 o 
  -1  -6  14       10.01        5.63     11.64 o 
   0  -6  14      526.35      482.05     21.10 o 
   1  -6  14     2873.93     2973.62     63.32 o 
   2  -6  14     4396.69     4186.17     82.54 o 
   3  -6  14       12.52       -5.12     14.28 o 
   4  -6  14     1132.66     1099.80     58.16 o 
   5  -6  14       82.10       85.11     18.50 o 
   6  -6  14       87.30       91.13     23.72 o 
   7  -6  14      658.77      641.80     31.74 o 
   8  -6  14       15.44       11.37     21.91 o 
   9  -6  14       29.16       10.57     20.21 o 
  10  -6  14      259.07      325.40     70.28 o 
  11  -6  14       23.95       -0.98     28.82 o 
  -9  -5  14      229.45      306.79     38.77 o 
  -8  -5  14      581.01      610.50     44.35 o 
  -7  -5  14      154.61      155.36     23.26 o 
  -6  -5  14      157.50      177.40     21.08 o 
  -5  -5  14        0.10      -11.76     13.01 o 
  -4  -5  14        0.91       -3.98     12.28 o 
  -3  -5  14       12.71        1.99     11.57 o 
  -2  -5  14      387.10      404.06     19.52 o 
  -1  -5  14      469.37      465.10     20.44 o 
   0  -5  14     1813.53     1814.52     47.00 o 
   1  -5  14     3175.39     3189.44     55.42 o 
   2  -5  14        0.51      -11.55     12.55 o 
   3  -5  14       36.44       39.58     17.47 o 
   4  -5  14       18.53       15.91     14.93 o 
   5  -5  14     1261.05     1319.49     39.62 o 
   6  -5  14      214.89      226.44     21.54 o 
   7  -5  14     1160.70     1141.37     38.55 o 
   8  -5  14      651.80      595.97     30.91 o 
   9  -5  14     1089.50     1022.10     39.00 o 
  10  -5  14       27.16      -19.11     24.48 o 
  11  -5  14       56.64        0.36     28.54 o 
 -10  -4  14       60.39       31.17     33.97 o 
  -9  -4  14      210.10      238.50     35.65 o 
  -8  -4  14       48.59       23.62     25.03 o 
  -7  -4  14       23.61       24.05     17.60 o 
  -6  -4  14     1069.01     1026.88     35.89 o 
  -5  -4  14      254.74      265.31     18.78 o 
  -4  -4  14     3058.97     2952.85     54.79 o 
  -3  -4  14      831.56      733.58     33.70 o 
  -2  -4  14      125.34      103.26     13.14 o 
  -1  -4  14       25.30       26.38     10.64 o 
   0  -4  14      926.35      976.53     46.67 o 
   1  -4  14     1069.72     1113.00     28.36 o 
   2  -4  14     1552.05     1606.62     41.50 o 
   3  -4  14     1854.82     1935.83     46.83 o 
   4  -4  14     3145.45     3169.75     66.46 o 
   5  -4  14      163.72      143.26     18.36 o 
   6  -4  14     1451.35     1500.03     42.38 o 
   7  -4  14       58.39       66.03     25.64 o 
   8  -4  14       18.87       -0.12     16.07 o 
   9  -4  14      193.17      114.80     26.91 o 
  10  -4  14       13.25        7.29     23.69 o 
  11  -4  14       16.63       -9.98     25.96 o 
 -10  -3  14       19.78       43.58     31.04 o 
  -9  -3  14       91.55       62.90     30.55 o 
  -8  -3  14      394.94      404.09     37.18 o 
  -7  -3  14     1331.17     1341.67     54.70 o 
  -6  -3  14     1202.86     1123.54     32.67 o 
  -5  -3  14     1289.08     1235.77     32.71 o 
  -4  -3  14      795.68      746.60     24.95 o 
  -3  -3  14       82.49       76.63     12.38 o 
  -2  -3  14        7.05       10.23     10.09 o 
  -1  -3  14     2828.06     2677.98     47.91 o 
   0  -3  14      136.36      143.20     12.20 o 
   1  -3  14     1926.56     1848.72     43.41 o 
   2  -3  14     2030.95     2116.99     51.58 o 
   3  -3  14     7473.42     8211.54    146.47 o 
   4  -3  14      778.93      740.19     28.64 o 
   5  -3  14      878.25      876.10     31.24 o 
   6  -3  14       71.67       76.65     17.05 o 
   7  -3  14     1642.73     1568.99     45.51 o 
   8  -3  14      118.60       99.19     18.69 o 
   9  -3  14      628.20      593.14     37.13 o 
  10  -3  14      211.03      194.84     36.98 o 
  11  -3  14      479.30      480.05     38.94 o 
  12  -3  14       30.30        5.20     31.89 o 
 -10  -2  14       79.20       67.37     51.83 o 
  -9  -2  14      391.74      422.40     39.68 o 
  -8  -2  14      335.42      340.59     48.66 o 
  -7  -2  14      209.92      198.84     75.46 o 
  -6  -2  14      111.86       94.28     17.74 o 
  -5  -2  14     2320.99     2350.77     46.70 o 
  -4  -2  14      735.35      686.45     23.10 o 
  -3  -2  14     1108.51     1009.98     26.52 o 
  -2  -2  14     7920.71     7702.14    113.56 o 
  -1  -2  14      248.95      260.09     15.06 o 
   0  -2  14      592.80      582.83     18.33 o 
   1  -2  14      193.73      229.66     22.25 o 
   2  -2  14        2.88        4.65     11.01 o 
   3  -2  14      214.83      222.28     17.47 o 
   4  -2  14     2035.56     2067.49     48.15 o 
   5  -2  14     2246.29     2423.69     54.25 o 
   6  -2  14     1309.77     1155.34     35.96 o 
   7  -2  14      450.08      473.47     29.47 o 
   8  -2  14      215.63      237.76     21.51 o 
   9  -2  14       21.70      -12.58     21.05 o 
  10  -2  14       67.25       65.86     24.43 o 
  11  -2  14        0.06      -21.94     24.05 o 
  12  -2  14        2.44        9.42     27.80 o 
 -10  -1  14      188.95      219.98     37.39 o 
  -9  -1  14      145.29      128.44     43.40 o 
  -8  -1  14      812.43      760.52     44.25 o 
  -7  -1  14      591.63      593.27     37.86 o 
  -6  -1  14       79.73       75.42     17.42 o 
  -5  -1  14      185.99      225.30     29.14 o 
  -4  -1  14     1900.10     1897.18     38.89 o 
  -3  -1  14     5401.97     5174.30     80.76 o 
  -2  -1  14       21.73       20.29      9.05 o 
  -1  -1  14     1074.75     1158.76     26.07 o 
   0  -1  14      488.31      506.33     23.23 o 
   1  -1  14     1351.85     1613.79     38.46 o 
   2  -1  14     1823.07     1978.89     58.91 o 
   3  -1  14     6547.94     6799.64    117.68 o 
   4  -1  14     1843.10     1810.28     43.55 o 
   5  -1  14     1990.00     1997.01     47.38 o 
   6  -1  14       61.57       61.22     15.37 o 
   7  -1  14      105.35       94.57     16.97 o 
   8  -1  14      199.97      206.56     20.55 o 
   9  -1  14      151.23      160.39     26.19 o 
  10  -1  14      106.57       85.85     27.55 o 
  11  -1  14     1421.93     1489.21     61.18 o 
  12  -1  14      106.15      139.06     30.74 o 
 -10   0  14      560.13      562.42     46.71 o 
  -9   0  14      135.69      158.20     30.95 o 
  -8   0  14      953.80      888.82     59.10 o 
  -7   0  14        9.30      -19.63     19.63 o 
  -6   0  14      465.20      441.99     27.07 o 
  -5   0  14      438.17      416.68     24.82 o 
  -4   0  14     1090.59     1109.80     35.49 o 
  -3   0  14      249.43      238.20     13.78 o 
  -2   0  14        5.38        2.83      8.20 o 
  -1   0  14      242.30      245.37     12.82 o 
   0   0  14     3281.92     3258.83     53.06 o 
   1   0  14     1651.30     1706.78     53.73 o 
   2   0  14     1812.98     1936.91     43.50 o 
   3   0  14      171.07      143.28     15.21 o 
   4   0  14      327.34      253.24     23.02 o 
   5   0  14        2.05      -12.35     14.56 o 
   6   0  14      100.42      114.77     16.95 o 
   7   0  14      199.54      189.68     19.01 o 
   8   0  14       38.53       38.51     20.63 o 
   9   0  14        9.46      -21.90     42.82 o 
  10   0  14      128.53      112.54     48.33 o 
  11   0  14        9.14        9.51     24.16 o 
  12   0  14       26.05      -12.95     27.03 o 
 -10   1  14        5.09       32.81     32.64 o 
  -9   1  14      931.66      843.15     49.72 o 
  -8   1  14       37.89       26.71     23.82 o 
  -7   1  14       54.55       32.23     17.32 o 
  -6   1  14       54.17       15.55     15.71 o 
  -5   1  14      810.44      842.53     32.24 o 
  -4   1  14      162.41      159.27     18.01 o 
  -3   1  14     6616.05     6088.74    112.32 o 
  -2   1  14      485.97      466.44     26.31 o 
  -1   1  14     1377.34     1236.90     26.42 o 
   0   1  14     1629.26     1817.83     34.27 o 
   1   1  14      588.62      646.11     18.63 o 
   2   1  14        8.69       25.30      8.30 o 
   3   1  14     1869.56     1882.70     36.49 o 
   4   1  14      130.07      110.07     13.76 o 
   5   1  14     5186.30     5330.26     97.34 o 
   6   1  14      120.67       87.91     18.39 o 
   7   1  14     2123.87     2049.46     67.46 o 
   8   1  14      529.84      608.41     35.79 o 
   9   1  14       88.43      100.54     27.71 o 
  10   1  14      423.88      389.60     33.62 o 
  11   1  14      201.87      159.39     30.25 o 
  12   1  14      184.84      147.56     44.82 o 
 -10   2  14      205.74      206.96     41.65 o 
  -9   2  14       34.80       24.37     27.65 o
[truncated: 217,952 more chars]
